# Supplementary material for: Tetra­ethyl­ammonium dibromido­tricarbon­yl(o-toluidine)rhenate(I)
Source: Acta Crystallogr Sect E Struct Rep Online. 2010 Dec 4;67(Pt 1):m32–3. doi: 10.1107/S1600536810050038 (PMC3050163; doi:10.1107/S1600536810050038)
Supplement: Supplementary file 1 [file e-67-00m32-sup1.cif]

##############################################################################
###                                                                        ###
###        Electronic paper (Acta Crystallographica Section E)             ###
###                                                                        ###
##############################################################################
#                                                                            #
# This CIF contains the data in a paper accepted for publication in Acta     #
# Crystallographica Section E. It conforms to the requirements of Notes      #
# for Authors for Section E, and has been peer reviewed under the auspices   #
# of the IUCr Commission on Journals.                                        #
#                                                                            #
# Full details of the Crystallographic Information File format               #
# are given in the paper "The Crystallographic Information File (CIF):       #
# a New Standard Archive File for Crystallography" by S. R. Hall, F. H.      #
# Allen and I. D. Brown [Acta Cryst. (1991), A47, 655-685].                  #
#                                                                            #
# The current version of the core CIF dictionary is obtainable from          #
# ftp://ftp.iucr.org/pub/cif_core.dic. The current version number is 2.4.    #
#                                                                            #
# Software is freely available for graphical display of the structure(s) in  #
# this CIF.  For information consult the CIF home page http://www.iucr.org/  #
# cif/home.html                                                              #
#                                                                            #
# This file may be used for bona fide research purposes within the           #
# scientific community so long as proper attribution is given to the journal # 
# article from which it was obtained.                                        #
#                                                                            #
##############################################################################
                                             
data_global
_audit_creation_method     'WinGX routine CIF_UPDATE'
_audit_conform_dict_name     cif_core.dic
_audit_conform_dict_version     2.3
_journal_date_recd_electronic     2010-11-23
_journal_date_accepted     2010-11-30
_journal_name_full     'Acta Crystallographica, Section E'
_journal_year     2011
_journal_volume     67
_journal_issue      1
_journal_page_first     m32
_journal_page_last     m33
_journal_paper_category     QM
_journal_coeditor_code     BT5421
_publ_contact_author_name     'Brink, Alice'
_publ_contact_author_address
;
Department of Chemistry
University of the Free State
P.O. Box 339
Bloemfontein
9300
South Africa
;
_publ_contact_author_email     'alice.brink@gmail.com'
_publ_contact_author_fax     '+27(0)51 4446384'
_publ_contact_author_phone     '+27(0)51 4017035'
_publ_section_title
;
Tetraethylammonium dibromidotricarbonyl(<i>o</i>-toluidine)rhenate(I)
;
loop_
    _publ_author_name
    _publ_author_footnote
    _publ_author_address
    'Brink, Alice' .
;
Department of Chemistry
University of the Free State
PO Box 339
Bloemfontein 9300
South Africa
;
    'Visser, Hendrik G.' .
;
Department of Chemistry
University of the Free State
PO Box 339
Bloemfontein 9300
South Africa
;
    'Roodt, Andreas' .
;
Department of Chemistry
University of the Free State
PO Box 339
Bloemfontein 9300
South Africa
;
data_I
_audit_creation_method     'WinGX routine CIF_UPDATE'
_chemical_name_systematic
;
Tetraethylammonium dibromidotricarbonyl(<i>o</i>-toluidine)rhenate(I)
;
_chemical_formula_moiety     'C8 H20 N +, C10 H9 Br2 N O3 Re -'
_chemical_formula_sum     'C18 H29 Br2 N2 O3 Re'
_chemical_formula_iupac     '(C8 H20 N) [Re Br2 (C7 H9 N) (C O)3]'
_chemical_formula_weight     667.45
_symmetry_cell_setting     monoclinic
_symmetry_space_group_name_H-M     'P 21/c'
_symmetry_space_group_name_Hall     '-P 2ybc'
loop_
    _symmetry_equiv_pos_as_xyz
    'x, y, z'
    '-x, y+1/2, -z+1/2'
    '-x, -y, -z'
    'x, -y-1/2, z-1/2'
_cell_length_a     10.776(2)
_cell_length_b     18.466(4)
_cell_length_c     11.745(2)
_cell_angle_alpha     90
_cell_angle_beta     106.74(3)
_cell_angle_gamma     90
_cell_volume     2238.2(8)
_cell_formula_units_Z     4
_cell_measurement_reflns_used     9885
_cell_measurement_theta_min     3.23
_cell_measurement_theta_max     28.27
_cell_measurement_temperature     100(2)
_exptl_crystal_description     'plate'
_exptl_crystal_colour     'yellow'
_exptl_crystal_size_max     0.42
_exptl_crystal_size_mid     0.32
_exptl_crystal_size_min     0.08
_exptl_crystal_density_diffrn     1.981
_exptl_crystal_density_method     'not measured'
_exptl_crystal_F_000     1280
_exptl_absorpt_coefficient_mu     9.018
_exptl_absorpt_correction_type     multi-scan
_exptl_absorpt_process_details
;
(SADABS; Bruker, 2004)
;
_exptl_absorpt_correction_T_min     0.1159
_exptl_absorpt_correction_T_max     0.5323
_exptl_special_details
;
The intensity data was collected on a Bruker X8 Apex II 4 K Kappa CCD
diffractometer using an exposure time of 30 s/frame. A total of 1977 frames
were collected with a frame width of 0.5\% covering up to \q = 28.0\% with
99.4% completeness accomplished
;
_diffrn_ambient_temperature     100(2)
_diffrn_radiation_type     MoK\a
_diffrn_radiation_wavelength     0.71073
_diffrn_radiation_source     'sealed tube'
_diffrn_radiation_monochromator     'graphite'
_diffrn_measurement_device_type
;
Bruker X8 APEXII 4K Kappa CCD
;
_diffrn_measurement_method     '\w and \f'
_diffrn_detector_area_resol_mean     512
_diffrn_reflns_number     45095
_diffrn_reflns_av_R_equivalents     0.0715
_diffrn_reflns_theta_min     3.16
_diffrn_reflns_theta_max     28
_diffrn_reflns_theta_full     28
_diffrn_measured_fraction_theta_max     0.993
_diffrn_measured_fraction_theta_full     0.993
_diffrn_reflns_limit_h_min     -14
_diffrn_reflns_limit_h_max     13
_diffrn_reflns_limit_k_min     -24
_diffrn_reflns_limit_k_max     24
_diffrn_reflns_limit_l_min     -15
_diffrn_reflns_limit_l_max     15
_diffrn_standards_number     0
_diffrn_standards_interval_count     0
_diffrn_standards_interval_time     0
_diffrn_standards_decay_%     0
_reflns_number_total     5371
_reflns_number_gt     4411
_reflns_threshold_expression     I>2\s(I)
_refine_ls_structure_factor_coef     Fsqd
_refine_ls_matrix_type     full
_refine_ls_R_factor_gt     0.0318
_refine_ls_wR_factor_ref     0.0861
_refine_ls_goodness_of_fit_ref     1.059
_refine_ls_restrained_S_all     1.059
_refine_ls_number_reflns     5371
_refine_ls_number_parameters     270
_refine_ls_number_restraints     0
_refine_ls_hydrogen_treatment     constr
_refine_ls_weighting_scheme     calc
_refine_ls_weighting_details
         'calc w=1/[\s^2^(Fo^2^)+(0.0446P)^2^+2.6175P] where P=(Fo^2^+2Fc^2^)/3'
_refine_ls_shift/su_max     0.001
_refine_diff_density_max     2.5
_refine_diff_density_min     -2.991
_refine_ls_extinction_method     none
loop_
    _atom_type_symbol
    _atom_type_description
    _atom_type_scat_dispersion_real
    _atom_type_scat_dispersion_imag
    _atom_type_scat_source
    C C 0.0033 0.0016 'International Tables Vol C Tables 4.2.6.8 and 6.1.1.4'
    H H 0 0 'International Tables Vol C Tables 4.2.6.8 and 6.1.1.4'
    N N 0.0061 0.0033 'International Tables Vol C Tables 4.2.6.8 and 6.1.1.4'
    O O 0.0106 0.006 'International Tables Vol C Tables 4.2.6.8 and 6.1.1.4'
    Re Re -1.0185 7.231 'International Tables Vol C Tables 4.2.6.8 and 6.1.1.4'
    Br Br -0.2901 2.4595 'International Tables Vol C Tables 4.2.6.8 and 6.1.1.4'
_computing_data_collection     'APEX2 (Bruker, 2005)'
_computing_cell_refinement     'SAINT-Plus (Bruker, 2004)'
_computing_data_reduction     'SAINT-Plus and XPREP (Bruker, 2004)'
_computing_structure_solution     'SIR92 (Altomare <i>et al.</i>, 1999)'
_computing_structure_refinement     'SHELXL97 (Sheldrick, 2008)'
_computing_molecular_graphics     'DIAMOND (Brandenburg & Putz, 2004)'
_computing_publication_material     'WinGX (Farrugia, 1999)'
loop_
    _atom_site_type_symbol
    _atom_site_label
    _atom_site_fract_x
    _atom_site_fract_y
    _atom_site_fract_z
    _atom_site_U_iso_or_equiv
    _atom_site_adp_type
    _atom_site_calc_flag
    _atom_site_refinement_flags
    _atom_site_occupancy
    _atom_site_disorder_assembly
    _atom_site_disorder_group
    Re Re1 0.735442(18) 0.985810(11) 0.808028(15) 0.01480(7) Uani d . 1 A .
    Br Br1 0.81038(5) 0.89501(3) 0.98836(4) 0.01871(12) Uani d . 1 . .
    Br Br2 0.95834(5) 0.96560(3) 0.76184(4) 0.01895(12) Uani d . 1 . .
    N N1 0.8495(4) 1.0651(2) 0.9422(3) 0.0174(9) Uani d . 1 . .
    H H1A 0.8563 1.0468 1.0166 0.021 Uiso calc PR 0.659(10) A 1
    H H1B 0.932 1.0671 0.9343 0.021 Uiso calc PR 0.659(10) A 1
    H H1C 0.888 1.0409 1.0119 0.021 Uiso d PR 0.341(10) A 2
    H H1D 0.9145 1.0842 0.9148 0.021 Uiso d PR 0.341(10) A 2
    N N2 0.8171(4) 0.8488(2) 0.3722(3) 0.0165(8) Uani d . 1 . .
    O O01 0.6021(4) 0.8662(2) 0.6363(3) 0.0324(10) Uani d . 1 A .
    O O02 0.6462(4) 1.0930(2) 0.6027(3) 0.0294(9) Uani d . 1 A .
    O O03 0.4809(4) 1.0153(2) 0.8640(4) 0.0363(11) Uani d . 1 A .
    C C01 0.6523(5) 0.9121(3) 0.7010(4) 0.0208(11) Uani d . 1 . .
    C C02 0.6823(5) 1.0544(3) 0.6816(4) 0.0211(11) Uani d . 1 . .
    C C03 0.5790(5) 1.0036(3) 0.8445(5) 0.0227(11) Uani d . 1 . .
    C C11 0.8014(8) 1.1388(5) 0.9379(8) 0.0200(19) Uani d P 0.659(10) A 1
    C C12 0.7270(8) 1.1603(5) 1.0104(7) 0.022(2) Uani d P 0.659(10) A 1
    C C13 0.6778(8) 1.2305(5) 0.9964(9) 0.025(2) Uani d P 0.659(10) A 1
    H H13 0.627 1.2465 1.0456 0.03 Uiso calc PR 0.659(10) A 1
    C C14 0.7005(8) 1.2773(6) 0.9139(8) 0.025(2) Uani d P 0.659(10) A 1
    H H14 0.6648 1.3247 0.9058 0.03 Uiso calc PR 0.659(10) A 1
    C C15 0.7754(8) 1.2551(5) 0.8425(7) 0.025(2) Uani d P 0.659(10) A 1
    H H15 0.7924 1.2871 0.7854 0.03 Uiso calc PR 0.659(10) A 1
    C C16 0.8250(9) 1.1859(6) 0.8557(8) 0.023(2) Uani d P 0.659(10) A 1
    H H16 0.8766 1.1703 0.807 0.027 Uiso calc PR 0.659(10) A 1
    C C121 0.7031(9) 1.1098(5) 1.1036(9) 0.032(2) Uani d P 0.659(10) A 1
    H H12A 0.638 1.1311 1.1371 0.048 Uiso calc PR 0.659(10) A 1
    H H12B 0.7841 1.1025 1.167 0.048 Uiso calc PR 0.659(10) A 1
    H H12C 0.6717 1.0631 1.0669 0.048 Uiso calc PR 0.659(10) A 1
    C C25 0.6163(16) 1.1668(10) 1.0700(14) 0.029(4) Uiso d P 0.341(10) A 2
    H H25 0.5649 1.1593 1.1224 0.035 Uiso calc PR 0.341(10) A 2
    C C22 0.7679(15) 1.1900(9) 0.9138(13) 0.021(4) Uiso d P 0.341(10) A 2
    C C24 0.615(2) 1.2320(11) 1.0160(16) 0.032(4) Uiso d P 0.341(10) A 2
    H H24 0.5629 1.2698 1.0328 0.039 Uiso calc PR 0.341(10) A 2
    C C23 0.6844(18) 1.2448(12) 0.9392(19) 0.020(4) Uiso d P 0.341(10) A 2
    H H23 0.6782 1.2906 0.9013 0.025 Uiso calc PR 0.341(10) A 2
    C C21 0.7704(18) 1.1241(11) 0.9674(16) 0.020(5) Uiso d P 0.341(10) A 2
    C C26 0.6933(16) 1.1111(10) 1.0483(16) 0.019(4) Uiso d P 0.341(10) A 2
    H H26 0.6955 1.0653 1.0859 0.023 Uiso calc PR 0.341(10) A 2
    C C221 0.8433(19) 1.2027(11) 0.8293(17) 0.018(5) Uiso d P 0.341(10) A 2
    H H22A 0.8303 1.2526 0.8002 0.027 Uiso calc PR 0.341(10) A 2
    H H22B 0.8145 1.1692 0.7622 0.027 Uiso calc PR 0.341(10) A 2
    H H22C 0.9355 1.1947 0.8694 0.027 Uiso calc PR 0.341(10) A 2
    C C31 0.8711(5) 0.8176(3) 0.2768(4) 0.0240(11) Uani d . 1 . .
    H H31A 0.8 0.8148 0.2015 0.029 Uiso calc R 1 . .
    H H31B 0.937 0.8514 0.2639 0.029 Uiso calc R 1 . .
    C C32 0.9320(6) 0.7433(3) 0.3040(5) 0.0321(14) Uani d . 1 . .
    H H32A 0.9594 0.7263 0.2359 0.048 Uiso calc R 1 . .
    H H32B 0.8686 0.7095 0.3192 0.048 Uiso calc R 1 . .
    H H32C 1.0075 0.7462 0.3743 0.048 Uiso calc R 1 . .
    C C33 0.9209(5) 0.8507(3) 0.4913(4) 0.0215(11) Uani d . 1 . .
    H H33A 0.8832 0.8725 0.5508 0.026 Uiso calc R 1 . .
    H H33B 0.9455 0.8003 0.5165 0.026 Uiso calc R 1 . .
    C C34 1.0420(5) 0.8920(4) 0.4925(5) 0.0336(14) Uani d . 1 . .
    H H34A 1.0957 0.8983 0.5748 0.05 Uiso calc R 1 . .
    H H34B 1.0181 0.9396 0.4558 0.05 Uiso calc R 1 . .
    H H34C 1.0907 0.865 0.4478 0.05 Uiso calc R 1 . .
    C C35 0.7702(5) 0.9248(3) 0.3309(4) 0.0217(11) Uani d . 1 . .
    H H35A 0.8448 0.9532 0.3222 0.026 Uiso calc R 1 . .
    H H35B 0.7065 0.9212 0.2513 0.026 Uiso calc R 1 . .
    C C36 0.7084(6) 0.9660(3) 0.4118(5) 0.0281(12) Uani d . 1 . .
    H H36A 0.6865 1.0151 0.3807 0.042 Uiso calc R 1 . .
    H H36B 0.7693 0.9687 0.4918 0.042 Uiso calc R 1 . .
    H H36C 0.6294 0.941 0.4153 0.042 Uiso calc R 1 . .
    C C37 0.7062(5) 0.8034(3) 0.3888(5) 0.0249(12) Uani d . 1 . .
    H H37A 0.7392 0.7541 0.4133 0.03 Uiso calc R 1 . .
    H H37B 0.6777 0.8244 0.4546 0.03 Uiso calc R 1 . .
    C C38 0.5894(6) 0.7972(3) 0.2804(6) 0.0370(15) Uani d . 1 . .
    H H38A 0.5259 0.7642 0.2977 0.056 Uiso calc R 1 . .
    H H38B 0.6167 0.7782 0.2134 0.056 Uiso calc R 1 . .
    H H38C 0.5502 0.8451 0.2599 0.056 Uiso calc R 1 . .
loop_
    _atom_site_aniso_label
    _atom_site_aniso_U_11
    _atom_site_aniso_U_22
    _atom_site_aniso_U_33
    _atom_site_aniso_U_12
    _atom_site_aniso_U_13
    _atom_site_aniso_U_23
    Re1 0.01788(12) 0.01279(12) 0.01337(10) -0.00031(8) 0.00393(8) 0.00151(7)
    Br1 0.0253(3) 0.0146(2) 0.0156(2) -0.0011(2) 0.00488(19) 0.00306(17)
    Br2 0.0216(3) 0.0210(3) 0.0157(2) -0.0011(2) 0.00766(19) -0.00174(18)
    N1 0.023(2) 0.012(2) 0.0162(19) -0.0010(17) 0.0056(16) 0.0001(15)
    N2 0.021(2) 0.015(2) 0.0133(18) 0.0006(17) 0.0048(16) 0.0014(15)
    O01 0.041(2) 0.025(2) 0.026(2) -0.0135(19) 0.0027(17) -0.0051(17)
    O02 0.044(2) 0.020(2) 0.0220(19) 0.0010(18) 0.0058(17) 0.0058(16)
    O03 0.025(2) 0.055(3) 0.033(2) 0.008(2) 0.0136(18) 0.014(2)
    C01 0.023(3) 0.018(3) 0.020(2) -0.004(2) 0.005(2) 0.008(2)
    C02 0.025(3) 0.020(3) 0.019(2) -0.001(2) 0.008(2) -0.001(2)
    C03 0.024(3) 0.022(3) 0.021(3) 0.000(2) 0.006(2) 0.007(2)
    C11 0.012(4) 0.027(5) 0.017(4) -0.004(4) -0.002(3) -0.003(3)
    C12 0.023(4) 0.020(4) 0.022(4) 0.004(3) 0.005(3) -0.005(3)
    C13 0.018(5) 0.028(5) 0.029(5) 0.001(4) 0.008(4) -0.008(4)
    C14 0.023(5) 0.022(5) 0.026(4) -0.002(4) 0.001(3) -0.004(4)
    C15 0.023(4) 0.022(5) 0.026(4) -0.006(4) -0.002(3) 0.006(3)
    C16 0.027(5) 0.028(5) 0.016(4) -0.004(4) 0.009(4) 0.000(4)
    C121 0.039(6) 0.035(6) 0.026(5) -0.006(4) 0.016(4) 0.001(4)
    C31 0.033(3) 0.025(3) 0.016(2) 0.003(2) 0.011(2) -0.001(2)
    C32 0.050(4) 0.022(3) 0.029(3) 0.000(3) 0.019(3) -0.004(2)
    C33 0.031(3) 0.018(3) 0.012(2) 0.008(2) 0.001(2) 0.0021(18)
    C34 0.023(3) 0.041(4) 0.032(3) 0.001(3) 0.001(2) -0.004(3)
    C35 0.023(3) 0.015(3) 0.023(2) 0.000(2) 0.001(2) 0.006(2)
    C36 0.033(3) 0.020(3) 0.030(3) 0.007(2) 0.007(2) -0.003(2)
    C37 0.027(3) 0.020(3) 0.031(3) -0.004(2) 0.013(2) -0.003(2)
    C38 0.028(3) 0.029(4) 0.052(4) -0.010(3) 0.008(3) -0.011(3)
_geom_special_details
;
All e.s.d.'s (except the e.s.d. in the dihedral angle between two l.s. planes)
are estimated using the full covariance matrix. The cell e.s.d.'s are taken
into account individually in the estimation of e.s.d.'s in distances, angles
and torsion angles; correlations between e.s.d.'s in cell parameters are only
used when they are defined by crystal symmetry. An approximate (isotropic)
treatment of cell e.s.d.'s is used for estimating e.s.d.'s involving l.s.
planes.
;
loop_
    _geom_bond_atom_site_label_1
    _geom_bond_atom_site_label_2
    _geom_bond_site_symmetry_2
    _geom_bond_distance
    _geom_bond_publ_flag
    Re1 C03 . 1.884(6) ?
    Re1 C01 . 1.895(5) ?
    Re1 C02 . 1.909(5) ?
    Re1 N1 . 2.241(4) ?
    Re1 Br2 . 2.6370(8) ?
    Re1 Br1 . 2.6389(7) ?
    N1 C11 . 1.452(10) ?
    N1 C21 . 1.47(2) ?
    N1 H1A . 0.92 ?
    N1 H1B . 0.92 ?
    N1 H1C . 0.92 ?
    N1 H1D . 0.92 ?
    N2 C31 . 1.518(6) ?
    N2 C37 . 1.518(6) ?
    N2 C33 . 1.518(6) ?
    N2 C35 . 1.523(6) ?
    O01 C01 . 1.162(6) ?
    O02 C02 . 1.145(6) ?
    O03 C03 . 1.164(7) ?
    C11 C16 . 1.377(14) ?
    C11 C12 . 1.385(12) ?
    C12 C13 . 1.392(12) ?
    C12 C121 . 1.516(12) ?
    C13 C14 . 1.372(13) ?
    C13 H13 . 0.95 ?
    C14 C15 . 1.383(12) ?
    C14 H14 . 0.95 ?
    C15 C16 . 1.377(13) ?
    C15 H15 . 0.95 ?
    C16 H16 . 0.95 ?
    C121 H12A . 0.98 ?
    C121 H12B . 0.98 ?
    C121 H12C . 0.98 ?
    C25 C24 . 1.36(3) ?
    C25 C26 . 1.39(2) ?
    C25 H25 . 0.95 ?
    C22 C21 . 1.37(2) ?
    C22 C23 . 1.44(2) ?
    C22 C221 . 1.47(2) ?
    C24 C23 . 1.35(3) ?
    C24 H24 . 0.95 ?
    C23 H23 . 0.95 ?
    C21 C26 . 1.45(3) ?
    C26 H26 . 0.95 ?
    C221 H22A . 0.98 ?
    C221 H22B . 0.98 ?
    C221 H22C . 0.98 ?
    C31 C32 . 1.514(8) ?
    C31 H31A . 0.99 ?
    C31 H31B . 0.99 ?
    C32 H32A . 0.98 ?
    C32 H32B . 0.98 ?
    C32 H32C . 0.98 ?
    C33 C34 . 1.508(8) ?
    C33 H33A . 0.99 ?
    C33 H33B . 0.99 ?
    C34 H34A . 0.98 ?
    C34 H34B . 0.98 ?
    C34 H34C . 0.98 ?
    C35 C36 . 1.513(7) ?
    C35 H35A . 0.99 ?
    C35 H35B . 0.99 ?
    C36 H36A . 0.98 ?
    C36 H36B . 0.98 ?
    C36 H36C . 0.98 ?
    C37 C38 . 1.515(7) ?
    C37 H37A . 0.99 ?
    C37 H37B . 0.99 ?
    C38 H38A . 0.98 ?
    C38 H38B . 0.98 ?
    C38 H38C . 0.98 ?
loop_
    _geom_angle_atom_site_label_1
    _geom_angle_atom_site_label_2
    _geom_angle_atom_site_label_3
    _geom_angle_site_symmetry_1
    _geom_angle_site_symmetry_3
    _geom_angle
    _geom_angle_publ_flag
    C03 Re1 C01 . . 89.6(2) ?
    C03 Re1 C02 . . 88.5(2) ?
    C01 Re1 C02 . . 89.0(2) ?
    C03 Re1 N1 . . 94.1(2) ?
    C01 Re1 N1 . . 174.31(19) ?
    C02 Re1 N1 . . 95.41(19) ?
    C03 Re1 Br2 . . 177.68(17) ?
    C01 Re1 Br2 . . 92.67(16) ?
    C02 Re1 Br2 . . 91.17(16) ?
    N1 Re1 Br2 . . 83.64(11) ?
    C03 Re1 Br1 . . 90.87(16) ?
    C01 Re1 Br1 . . 93.02(15) ?
    C02 Re1 Br1 . . 177.91(15) ?
    N1 Re1 Br1 . . 82.64(11) ?
    Br2 Re1 Br1 . . 89.37(3) ?
    C11 N1 Re1 . . 118.0(4) ?
    C21 N1 Re1 . . 113.2(8) ?
    C11 N1 H1A . . 107.8 ?
    C21 N1 H1A . . 88.4 ?
    Re1 N1 H1A . . 107.8 ?
    C11 N1 H1B . . 107.8 ?
    C21 N1 H1B . . 128.7 ?
    Re1 N1 H1B . . 107.8 ?
    H1A N1 H1B . . 107.1 ?
    C11 N1 H1C . . 123.4 ?
    C21 N1 H1C . . 108.7 ?
    Re1 N1 H1C . . 108.9 ?
    H1B N1 H1C . . 84.8 ?
    C11 N1 H1D . . 86 ?
    C21 N1 H1D . . 109.3 ?
    Re1 N1 H1D . . 108.9 ?
    H1A N1 H1D . . 127.7 ?
    H1C N1 H1D . . 107.7 ?
    C31 N2 C37 . . 111.6(4) ?
    C31 N2 C33 . . 110.6(4) ?
    C37 N2 C33 . . 107.0(4) ?
    C31 N2 C35 . . 106.1(4) ?
    C37 N2 C35 . . 110.4(4) ?
    C33 N2 C35 . . 111.2(4) ?
    O01 C01 Re1 . . 179.1(5) ?
    O02 C02 Re1 . . 176.6(5) ?
    O03 C03 Re1 . . 178.2(5) ?
    C16 C11 C12 . . 120.4(9) ?
    C16 C11 N1 . . 118.6(8) ?
    C12 C11 N1 . . 120.9(8) ?
    C11 C12 C13 . . 117.6(9) ?
    C11 C12 C121 . . 121.0(8) ?
    C13 C12 C121 . . 121.3(8) ?
    C14 C13 C12 . . 122.0(9) ?
    C14 C13 H13 . . 119 ?
    C12 C13 H13 . . 119 ?
    C13 C14 C15 . . 119.8(9) ?
    C13 C14 H14 . . 120.1 ?
    C15 C14 H14 . . 120.1 ?
    C16 C15 C14 . . 118.8(8) ?
    C16 C15 H15 . . 120.6 ?
    C14 C15 H15 . . 120.6 ?
    C11 C16 C15 . . 121.4(9) ?
    C11 C16 H16 . . 119.3 ?
    C15 C16 H16 . . 119.3 ?
    C24 C25 C26 . . 119.9(17) ?
    C24 C25 H25 . . 120.1 ?
    C26 C25 H25 . . 120.1 ?
    C21 C22 C23 . . 117.4(17) ?
    C21 C22 C221 . . 120.7(16) ?
    C23 C22 C221 . . 121.8(17) ?
    C23 C24 C25 . . 122(2) ?
    C23 C24 H24 . . 118.9 ?
    C25 C24 H24 . . 118.9 ?
    C24 C23 C22 . . 121(2) ?
    C24 C23 H23 . . 119.5 ?
    C22 C23 H23 . . 119.5 ?
    C22 C21 C26 . . 120.7(17) ?
    C22 C21 N1 . . 120.3(15) ?
    C26 C21 N1 . . 119.0(15) ?
    C25 C26 C21 . . 118.8(17) ?
    C25 C26 H26 . . 120.6 ?
    C21 C26 H26 . . 120.6 ?
    C22 C221 H22A . . 109.5 ?
    C22 C221 H22B . . 109.5 ?
    H22A C221 H22B . . 109.5 ?
    C22 C221 H22C . . 109.5 ?
    H22A C221 H22C . . 109.5 ?
    H22B C221 H22C . . 109.5 ?
    C32 C31 N2 . . 115.1(4) ?
    C32 C31 H31A . . 108.5 ?
    N2 C31 H31A . . 108.5 ?
    C32 C31 H31B . . 108.5 ?
    N2 C31 H31B . . 108.5 ?
    H31A C31 H31B . . 107.5 ?
    C31 C32 H32A . . 109.5 ?
    C31 C32 H32B . . 109.5 ?
    H32A C32 H32B . . 109.5 ?
    C31 C32 H32C . . 109.5 ?
    H32A C32 H32C . . 109.5 ?
    H32B C32 H32C . . 109.5 ?
    C34 C33 N2 . . 115.2(4) ?
    C34 C33 H33A . . 108.5 ?
    N2 C33 H33A . . 108.5 ?
    C34 C33 H33B . . 108.5 ?
    N2 C33 H33B . . 108.5 ?
    H33A C33 H33B . . 107.5 ?
    C33 C34 H34A . . 109.5 ?
    C33 C34 H34B . . 109.5 ?
    H34A C34 H34B . . 109.5 ?
    C33 C34 H34C . . 109.5 ?
    H34A C34 H34C . . 109.5 ?
    H34B C34 H34C . . 109.5 ?
    C36 C35 N2 . . 115.4(4) ?
    C36 C35 H35A . . 108.4 ?
    N2 C35 H35A . . 108.4 ?
    C36 C35 H35B . . 108.4 ?
    N2 C35 H35B . . 108.4 ?
    H35A C35 H35B . . 107.5 ?
    C35 C36 H36A . . 109.5 ?
    C35 C36 H36B . . 109.5 ?
    H36A C36 H36B . . 109.5 ?
    C35 C36 H36C . . 109.5 ?
    H36A C36 H36C . . 109.5 ?
    H36B C36 H36C . . 109.5 ?
    C38 C37 N2 . . 115.4(4) ?
    C38 C37 H37A . . 108.4 ?
    N2 C37 H37A . . 108.4 ?
    C38 C37 H37B . . 108.4 ?
    N2 C37 H37B . . 108.4 ?
    H37A C37 H37B . . 107.5 ?
    C37 C38 H38A . . 109.5 ?
    C37 C38 H38B . . 109.5 ?
    H38A C38 H38B . . 109.5 ?
    C37 C38 H38C . . 109.5 ?
    H38A C38 H38C . . 109.5 ?
    H38B C38 H38C . . 109.5 ?
loop_
    _geom_torsion_atom_site_label_1
    _geom_torsion_atom_site_label_2
    _geom_torsion_atom_site_label_3
    _geom_torsion_atom_site_label_4
    _geom_torsion_site_symmetry_1
    _geom_torsion_site_symmetry_2
    _geom_torsion_site_symmetry_3
    _geom_torsion_site_symmetry_4
    _geom_torsion
    _geom_torsion_publ_flag
    C03 Re1 N1 C11 . . . . -53.5(5) ?
    C02 Re1 N1 C11 . . . . 35.4(5) ?
    Br2 Re1 N1 C11 . . . . 126.0(5) ?
    Br1 Re1 N1 C11 . . . . -143.8(5) ?
    C03 Re1 N1 C21 . . . . -27.2(8) ?
    C02 Re1 N1 C21 . . . . 61.6(8) ?
    Br2 Re1 N1 C21 . . . . 152.2(8) ?
    Br1 Re1 N1 C21 . . . . -117.6(8) ?
    C21 N1 C11 C16 . . . . -165(2) ?
    Re1 N1 C11 C16 . . . . -80.3(8) ?
    C21 N1 C11 C12 . . . . 11.7(19) ?
    Re1 N1 C11 C12 . . . . 96.2(7) ?
    C16 C11 C12 C13 . . . . 0.2(12) ?
    N1 C11 C12 C13 . . . . -176.2(7) ?
    C16 C11 C12 C121 . . . . -178.4(8) ?
    N1 C11 C12 C121 . . . . 5.2(12) ?
    C11 C12 C13 C14 . . . . 0.4(12) ?
    C121 C12 C13 C14 . . . . 178.9(8) ?
    C12 C13 C14 C15 . . . . -0.7(13) ?
    C13 C14 C15 C16 . . . . 0.5(13) ?
    C12 C11 C16 C15 . . . . -0.4(13) ?
    N1 C11 C16 C15 . . . . 176.1(7) ?
    C14 C15 C16 C11 . . . . 0.0(13) ?
    C26 C25 C24 C23 . . . . 1(3) ?
    C25 C24 C23 C22 . . . . -2(3) ?
    C21 C22 C23 C24 . . . . 2(3) ?
    C221 C22 C23 C24 . . . . 179.3(18) ?
    C23 C22 C21 C26 . . . . -1(2) ?
    C221 C22 C21 C26 . . . . -178.4(16) ?
    C23 C22 C21 N1 . . . . 177.8(14) ?
    C221 C22 C21 N1 . . . . 1(2) ?
    C11 N1 C21 C22 . . . . 8.0(12) ?
    Re1 N1 C21 C22 . . . . -99.0(15) ?
    C11 N1 C21 C26 . . . . -173(3) ?
    Re1 N1 C21 C26 . . . . 79.9(15) ?
    C24 C25 C26 C21 . . . . 0(3) ?
    C22 C21 C26 C25 . . . . 0(3) ?
    N1 C21 C26 C25 . . . . -178.6(14) ?
    C37 N2 C31 C32 . . . . -63.7(6) ?
    C33 N2 C31 C32 . . . . 55.3(6) ?
    C35 N2 C31 C32 . . . . 176.0(5) ?
    C31 N2 C33 C34 . . . . 56.7(6) ?
    C37 N2 C33 C34 . . . . 178.4(5) ?
    C35 N2 C33 C34 . . . . -60.9(6) ?
    C31 N2 C35 C36 . . . . 178.4(4) ?
    C37 N2 C35 C36 . . . . 57.3(6) ?
    C33 N2 C35 C36 . . . . -61.3(6) ?
    C31 N2 C37 C38 . . . . -61.2(6) ?
    C33 N2 C37 C38 . . . . 177.7(5) ?
    C35 N2 C37 C38 . . . . 56.6(6) ?
loop_
    _geom_hbond_atom_site_label_D
    _geom_hbond_atom_site_label_H
    _geom_hbond_atom_site_label_A
    _geom_hbond_site_symmetry_A
    _geom_hbond_distance_DH
    _geom_hbond_distance_HA
    _geom_hbond_distance_DA
    _geom_hbond_angle_DHA
    N1 H1C Br2 3_777 0.92 2.7 3.542(4) 152.8
    N1 H1B Br1 3_777 0.92 2.75 3.594(4) 152.7
    C121 H12C O03 3_677 0.98 2.5 3.139(10) 123
    C35 H35B O03 3_676 0.99 2.39 3.196(7) 138.2
    C37 H37A Br1 4_575 0.99 2.92 3.911(6) 174.1
