# Supplementary material for: Tetra­ethyl­ammonium dibromido­tricarbon­yl(o-toluidine)rhenate(I)
Source: Acta Crystallogr Sect E Struct Rep Online. 2010 Dec 4;67(Pt 1):m32–3. doi: 10.1107/S1600536810050038 (PMC3050163; doi:10.1107/S1600536810050038)
Supplement: Supplementary file 2 [file e-67-00m32-Isup2.hkl]

#
# h,k,l, Fc-squared, Fo-squared, sigma(Fo-squared) and status flag
#
data_I
_shelx_title ' absx in P2(1)/c'
_shelx_refln_list_code          4
_shelx_F_calc_maximum      417.93
_exptl_crystal_F_000      1280.00
_reflns_d_resolution_high  0.7570
 
loop_
 _symmetry_equiv_pos_as_xyz
 'x, y, z'
 '-x, y+1/2, -z+1/2'
 '-x, -y, -z'
 'x, -y-1/2, z-1/2'
 
_cell_length_a    10.7760
_cell_length_b    18.4664
_cell_length_c    11.7453
_cell_angle_alpha  90.000
_cell_angle_beta  106.743
_cell_angle_gamma  90.000
 
_shelx_F_squared_multiplier     1.000
 
loop_
 _refln_index_h
 _refln_index_k
 _refln_index_l
 _refln_F_squared_calc
 _refln_F_squared_meas
 _refln_F_squared_sigma
 _refln_observed_status
   2   0   0   132077.56   136174.00   5964.38 o
   3   0   0     8595.66     9074.46    423.59 o
   4   0   0    59152.52    56843.63   3157.77 o
   5   0   0        2.89      -51.03     62.44 o
   6   0   0    10062.16     9825.44    605.27 o
   7   0   0     2850.62     2932.88    333.68 o
   8   0   0       41.17      575.65    200.99 o
   9   0   0    31008.92    18740.76   1685.97 o
   2   1   0     7727.53     8203.29    255.07 o
   3   1   0     1802.98     1889.94    123.41 o
   4   1   0     2584.24     2610.90    125.27 o
   5   1   0     1623.37     1522.13     74.34 o
   6   1   0     2048.09     2012.30     93.96 o
   7   1   0      315.62      263.75     68.72 o
   8   1   0      501.99      226.11    110.20 o
   9   1   0      528.86       78.05    241.97 o
   2   2   0    26038.26    25929.03    490.73 o
   3   2   0    11137.60    11843.10    288.93 o
   4   2   0    79689.63    79045.57   2301.91 o
   5   2   0     4455.98     4317.07    191.35 o
   6   2   0    17552.43    16366.87    472.62 o
   7   2   0     6195.46     6022.36    205.46 o
   8   2   0     7185.59     7062.55    448.23 o
   9   2   0    19066.11    19630.53    769.16 o
  10   2   0    13419.37    14267.70    826.89 o
  11   2   0     4013.53     3850.01    403.93 o
  12   2   0      166.92     -204.89    187.33 o
  13   2   0    13872.66    13436.99   1141.54 o
   1   3   0    40077.54    34672.04    954.46 o
   2   3   0     4278.79     4285.24     92.69 o
   3   3   0    11482.00    11562.34    224.73 o
   4   3   0     2880.33     2892.88    112.67 o
   5   3   0     6773.06     6399.84    173.05 o
   6   3   0     7162.13     6817.80    211.56 o
   7   3   0     2425.85     2333.24    125.72 o
   8   3   0     1491.49     1290.86    112.05 o
   9   3   0        1.18      -72.95     75.35 o
  10   3   0     1286.26     1540.49    234.05 o
  11   3   0      124.24       -3.70    147.68 o
  12   3   0     2558.04     2593.34    357.10 o
  13   3   0      238.39      589.31    300.51 o
   0   4   0    43591.35    37496.53    951.91 o
   1   4   0     1209.36     1147.98     45.22 o
   2   4   0     5233.10     4833.90    109.51 o
   3   4   0    34439.14    33594.11    638.51 o
   4   4   0    70828.95    68668.34   1369.93 o
   5   4   0    32169.17    31063.93    639.48 o
   6   4   0    39254.64    37104.12    881.26 o
   7   4   0    17337.50    16059.21    444.85 o
   8   4   0    19621.67    18182.33    659.03 o
   9   4   0    11256.70    10586.63    473.58 o
  10   4   0    15390.20    15743.78    936.54 o
  11   4   0      426.60      435.44    168.89 o
  12   4   0      758.90      563.94    277.09 o
  13   4   0     3854.34     3848.06    532.72 o
   1   5   0     7305.27     6941.07    160.46 o
   2   5   0      249.60      191.07     25.79 o
   3   5   0     4470.86     4214.12    102.35 o
   4   5   0    16303.36    15559.50    291.62 o
   5   5   0    40964.61    40138.98    876.21 o
   6   5   0      480.12      565.95     61.35 o
   7   5   0      323.82      434.19     52.50 o
   8   5   0     7319.85     7579.01    251.42 o
   9   5   0     8909.71     9200.16   1008.75 o
  10   5   0      623.26      413.68    171.85 o
  11   5   0      190.01      242.20    181.14 o
  12   5   0     1615.60     1271.69    351.25 o
  13   5   0        3.60        9.76    372.71 o
   0   6   0    23967.01    22862.92    576.18 o
   1   6   0     1219.52     1255.01     57.04 o
   2   6   0     9230.58     8746.72    256.07 o
   3   6   0     3488.25     3426.46     81.44 o
   4   6   0    36367.88    34748.69    687.82 o
   5   6   0    13854.68    13666.12    282.02 o
   6   6   0    34876.34    33194.82    779.89 o
   7   6   0    15378.55    14788.47    348.67 o
   8   6   0    15795.89    15108.39    427.44 o
   9   6   0    11120.40    11722.27    508.26 o
  10   6   0     6301.58     6804.71    566.51 o
  11   6   0     3594.95     3319.64    467.83 o
  12   6   0     1101.62      631.60    284.55 o
  13   6   0     4401.08     3471.45    618.58 o
   1   7   0    14300.57    15528.25    364.66 o
   2   7   0     3656.83     3791.80    152.83 o
   3   7   0      994.60     1017.27     57.22 o
   4   7   0    52081.04    50745.75    989.30 o
   5   7   0    43828.58    42308.77    878.21 o
   6   7   0     2376.82     2283.09    115.53 o
   7   7   0     3391.12     3584.48    174.05 o
   8   7   0    12819.29    12779.34    479.56 o
   9   7   0    17872.93    19178.41    671.10 o
  10   7   0        7.36      -33.39    109.51 o
  11   7   0      594.23      273.08    172.81 o
  12   7   0      203.24       59.33    173.33 o
  13   7   0        2.42     -177.11    332.74 o
   0   8   0    51570.51    58063.25   1407.83 o
   1   8   0     1312.56     1597.65     77.99 o
   2   8   0    28691.98    30529.64    810.60 o
   3   8   0       15.82       95.76     40.90 o
   4   8   0    25153.95    25496.70    531.67 o
   5   8   0      309.68      189.80     52.00 o
   6   8   0    12436.97    12157.05    294.62 o
   7   8   0     1409.53     1417.18     93.90 o
   8   8   0     1936.37     2024.50    171.01 o
   9   8   0     6128.00     6527.63    298.13 o
  10   8   0      380.93      365.84    133.19 o
  11   8   0     7748.16     8011.16    405.53 o
  12   8   0     1075.07      933.00    262.78 o
   1   9   0    23896.98    26024.29    548.09 o
   2   9   0      157.71      287.31     50.73 o
   3   9   0     1561.33     1722.78     82.90 o
   4   9   0    19727.72    20109.08    532.68 o
   5   9   0    35502.23    34947.71    814.91 o
   6   9   0      179.17      128.16     67.54 o
   7   9   0     1900.15     1890.61    153.15 o
   8   9   0    14708.94    15335.40    691.56 o
   9   9   0    12361.10    12636.32    690.04 o
  10   9   0     4121.04     4098.36    254.99 o
  11   9   0     1785.35     1523.14    186.29 o
  12   9   0     2156.32     1864.05    515.01 o
   0  10   0    27741.20    30665.48    885.69 o
   1  10   0     4255.01     5974.53    222.19 o
   2  10   0    44944.26    51124.00   1449.12 o
   3  10   0     2889.89     3227.72    179.44 o
   4  10   0     8409.35     9209.14    373.55 o
   5  10   0       18.49       92.13     55.84 o
   6  10   0     2064.98     2127.58    194.55 o
   7  10   0     2397.33     2335.25    163.85 o
   8  10   0     1374.86     1166.08    233.48 o
   9  10   0     2218.36     2472.63    203.69 o
  10  10   0        2.81      -37.74    154.79 o
  11  10   0     8409.09     8390.33    560.47 o
  12  10   0     1248.42      828.53    264.37 o
   1  11   0    63799.95    76469.46   1630.72 o
   2  11   0      258.78      439.89     68.10 o
   3  11   0    20999.10    23740.78    756.18 o
   4  11   0      743.88      871.18    118.54 o
   5  11   0    20602.50    22584.94    789.11 o
   6  11   0      177.95      164.86     69.75 o
   7  11   0      577.75      317.36    119.25 o
   8  11   0    12426.05    13813.45    955.43 o
   9  11   0     3228.04     3007.11    370.31 o
  10  11   0     5664.54     6195.16    389.01 o
  11  11   0      274.88      297.19    180.03 o
  12  11   0     6048.30     6872.45    554.80 o
   0  12   0     1909.95     1914.78    175.93 o
   1  12   0     5041.32     7612.99    246.85 o
   2  12   0    19177.31    22701.52    551.51 o
   3  12   0      433.13      702.99     85.57 o
   4  12   0     2027.90     2190.99    159.63 o
   5  12   0     2456.55     2445.32    140.86 o
   6  12   0     4062.33     4426.97    268.44 o
   7  12   0      892.98      787.15    164.75 o
   8  12   0     5769.73     6159.83    438.98 o
   9  12   0       22.45       85.51    158.11 o
  10  12   0      384.06      593.98    261.40 o
  11  12   0     4683.06     4810.56    318.49 o
   1  13   0    49120.78    59472.19   1377.76 o
   2  13   0     2343.81     2842.83    140.58 o
   3  13   0    29100.94    34062.16    833.99 o
   4  13   0      771.96      893.38    101.52 o
   5  13   0    15593.34    17261.44    865.74 o
   6  13   0     1579.42     1688.42    165.41 o
   7  13   0     1100.05     1128.73    176.13 o
   8  13   0     5326.00     6408.73    420.31 o
   9  13   0     2968.03     3326.35    324.82 o
  10  13   0     6651.07     6926.94    532.95 o
  11  13   0     1007.19     1060.53    347.43 o
   0  14   0     5147.40     6215.23    330.44 o
   1  14   0    11204.40    14531.13    416.30 o
   2  14   0     3109.37     3835.38    210.48 o
   3  14   0      138.41      218.18     92.84 o
   4  14   0       14.64      -73.44     97.09 o
   5  14   0     4583.48     5101.49    306.30 o
   6  14   0     6061.42     7031.57    508.62 o
   7  14   0     3342.46     3791.95    455.13 o
   8  14   0     7813.15     8739.62    758.37 o
   9  14   0       71.16        8.90    178.71 o
  10  14   0      150.38      193.15    285.49 o
  11  14   0      842.87      434.95    221.09 o
   1  15   0    22735.93    28886.13    742.69 o
   2  15   0     2279.39     2864.07    164.18 o
   3  15   0    21432.39    25869.47    713.05 o
   4  15   0     4814.62     5911.44    260.69 o
   5  15   0    17075.76    19138.26    762.43 o
   6  15   0     5801.74     6668.62    307.13 o
   7  15   0    11726.22    12828.45    919.22 o
   8  15   0     3593.01     3984.20    338.82 o
   9  15   0     6283.08     6607.48    447.08 o
  10  15   0     4376.41     4530.10    386.27 o
   0  16   0     2476.06     2801.24    260.06 o
   1  16   0     3348.25     3921.58    196.17 o
   2  16   0     1999.14     2733.24    178.13 o
   3  16   0      796.93     1308.19    152.65 o
   4  16   0       75.68       63.45    124.17 o
   5  16   0     1043.54      994.81    183.36 o
   6  16   0     1264.88     1266.78    198.60 o
   7  16   0     1818.65     1939.00    226.51 o
   8  16   0     1981.24     2087.01    260.40 o
   9  16   0      407.78      218.34    302.48 o
  10  16   0       22.85     -101.62    212.30 o
   1  17   0    10005.23    12101.02    392.05 o
   2  17   0    10040.13    12117.47    416.12 o
   3  17   0    15043.23    17987.91    590.12 o
   4  17   0     9737.51    10958.92    445.97 o
   5  17   0    13746.73    16532.86    655.30 o
   6  17   0    15042.35    15807.46    803.73 o
   7  17   0    21638.61    22751.85   1064.50 o
   8  17   0     3735.48     3765.97    628.49 o
   9  17   0     7176.76     7317.89    617.83 o
   0  18   0      213.87      269.02    206.09 o
   1  18   0      400.05      470.38    135.32 o
   2  18   0     2421.72     3015.41    208.22 o
   3  18   0     3208.00     3663.78    226.03 o
   4  18   0      327.01      338.74    166.18 o
   5  18   0      325.28      402.76    178.13 o
   6  18   0      953.85     1095.53    259.04 o
   7  18   0       68.22      327.99    211.49 o
   8  18   0      422.87      494.59    235.81 o
   9  18   0      106.57     -161.22    224.82 o
   1  19   0     9676.00    12236.01    448.22 o
   2  19   0     1549.77     1731.21    183.04 o
   3  19   0    22674.74    26759.64    895.24 o
   4  19   0       12.90      -90.24    164.36 o
   5  19   0     5296.50     5690.43    343.98 o
   6  19   0     6123.96     6500.68    420.25 o
   7  19   0    12570.92    12771.94    827.14 o
   8  19   0      686.19      531.15    311.20 o
   0  20   0      221.55      461.59    229.16 o
   1  20   0       11.76      425.30    154.87 o
   2  20   0      183.68      150.59    168.38 o
   3  20   0     1934.81     2043.00    219.08 o
   4  20   0     1039.42     1065.42    211.79 o
   5  20   0     1456.16     1633.06    344.18 o
   6  20   0     1497.09     1911.17    266.75 o
   7  20   0      520.25      544.58    291.94 o
   1  21   0    17504.76    19805.82    728.32 o
   2  21   0       17.48      327.52    177.19 o
   3  21   0    20182.35    22784.77    904.83 o
   4  21   0     1245.38     1170.93    226.26 o
   5  21   0     2417.79     2700.77    374.60 o
   6  21   0     2245.36     2062.57    280.28 o
   0  22   0     3244.36     3270.52    365.58 o
   1  22   0      158.55      376.62    223.04 o
   2  22   0     3043.62     3079.52    304.78 o
   3  22   0      200.82      608.50    208.56 o
   4  22   0     2316.99     2074.77    263.02 o
   5  22   0       71.86      221.93    238.30 o
   1  23   0     8247.03     9728.98    493.62 o
   2  23   0       97.14      388.92    218.01 o
   3  23   0    11971.40    11831.31    622.09 o
   4  23   0      232.87      132.11    241.03 o
   0  24   0     6439.58     6799.07    656.63 o
   1  24   0       44.65      274.75    227.26 o
   2  24   0     8016.16     7211.65    470.77 o
 -13   1   1      735.60      417.59    232.21 o
 -12   1   1    11025.93    11801.76    993.24 o
 -11   1   1       12.94       -9.76    175.62 o
 -10   1   1     4338.12     4352.73    242.59 o
  -9   1   1     5315.85     4871.32    221.96 o
  -8   1   1    25560.15    25131.81    721.24 o
  -7   1   1     1548.33     1254.99     59.87 o
  -6   1   1       56.99       31.56     30.57 o
  -5   1   1    75498.01    73495.71   1918.65 o
  -4   1   1    75593.99    78016.29   1942.47 o
  -3   1   1    58326.64    59466.15   1122.88 o
  -2   1   1    30621.11    30579.82    529.34 o
   2   1   1    16507.60    16872.82    386.48 o
   3   1   1      288.78      437.75     74.54 o
   4   1   1     4185.19     4432.09    234.24 o
   5   1   1    39727.38    36726.86   1496.15 o
   6   1   1      253.09      173.24     70.09 o
   7   1   1     7567.00     7448.67    411.91 o
   8   1   1    23646.74    22933.99   1119.41 o
   9   1   1    29950.59    29291.27   1806.02 o
 -13   2   1     1399.99     1436.19    290.75 o
 -12   2   1     2679.00     3118.26    380.51 o
 -11   2   1       96.94       67.89    107.67 o
 -10   2   1       26.99      129.90     95.50 o
  -9   2   1      163.39        3.07     69.25 o
  -8   2   1      358.36      151.41     54.43 o
  -7   2   1     3358.29     3298.61    115.88 o
  -6   2   1    11027.08    11180.01    333.87 o
  -5   2   1       68.59       38.01     19.95 o
  -4   2   1    13676.55    13170.99    323.20 o
  -3   2   1    15815.13    15698.22    299.08 o
  -2   2   1      766.66      761.52     25.47 o
  -1   2   1      182.00       36.16      7.68 o
   1   2   1      905.67      872.76     27.45 o
   2   2   1     7599.76     7896.30    160.68 o
   3   2   1     1971.98     2250.36     62.67 o
   4   2   1       79.70       75.45     38.73 o
   5   2   1       94.01       66.12     64.43 o
   6   2   1      544.95      393.67     78.06 o
   7   2   1     4217.85     3695.97    291.52 o
   8   2   1        3.41      -21.93     73.95 o
   9   2   1     3426.65     3621.95    235.46 o
  10   2   1     2481.81     2680.86    900.55 o
 -13   3   1        1.73     -115.13    241.97 o
 -12   3   1    10732.52    10189.94    897.62 o
 -11   3   1     1187.20     1315.59    632.24 o
 -10   3   1    10581.64    10153.59    449.33 o
  -9   3   1     4665.14     4875.28    181.15 o
  -8   3   1    46964.27    47051.74   1335.28 o
  -7   3   1     1084.04      986.05     62.57 o
  -6   3   1    14855.44    14696.26    349.13 o
  -5   3   1    29324.49    28075.54    628.73 o
  -4   3   1    41142.64    41271.30    854.22 o
  -3   3   1     8937.00     9202.07    203.85 o
  -2   3   1      376.12      446.63     30.67 o
  -1   3   1    80872.12    83746.04   1423.43 o
   0   3   1     9581.53    10055.79    178.03 o
   1   3   1    99603.37   100871.17   1801.39 o
   2   3   1      706.47      802.02     29.51 o
   3   3   1    36597.74    36183.16    782.90 o
   4   3   1     8576.22     8909.34    234.75 o
   5   3   1    89666.92    80049.25   3966.84 o
   6   3   1     1509.41     1247.43    147.63 o
   7   3   1    13907.04    13851.87    577.90 o
   8   3   1     7989.75     7939.06    295.66 o
   9   3   1    19742.61    18993.64    762.70 o
  10   3   1      260.90      215.83    178.55 o
  11   3   1     3714.72     2860.68    403.93 o
  12   3   1     3452.03     3059.72    507.35 o
  13   3   1     1479.93     1604.01    554.18 o
 -13   4   1     5069.59     5053.99    561.99 o
 -12   4   1     1893.42     1856.64    690.78 o
 -11   4   1        0.69        0.31    141.11 o
 -10   4   1      564.06      404.22     93.87 o
  -9   4   1     2814.39     2724.87    114.72 o
  -8   4   1        0.63        0.49     46.78 o
  -7   4   1       75.64       49.39     39.54 o
  -6   4   1     8165.80     7921.47    179.08 o
  -5   4   1      319.90      213.01     39.42 o
  -4   4   1    10892.92    10307.25    206.45 o
  -3   4   1     6039.09     5859.74    111.84 o
  -2   4   1      563.11      567.67     25.24 o
  -1   4   1      469.70      549.41     23.90 o
   0   4   1    39187.25    39724.47    662.79 o
   1   4   1    45909.07    45494.18    794.66 o
   2   4   1       61.11       79.24     20.54 o
   3   4   1      337.68      369.91     24.29 o
   4   4   1     4084.55     3863.91    123.82 o
   5   4   1      485.27      517.42     33.05 o
   6   4   1      232.66       77.89     58.75 o
   7   4   1     2573.59     2299.82    267.38 o
   8   4   1      288.60      126.25     81.23 o
   9   4   1     6346.12     6401.40    451.61 o
  10   4   1     6767.64     7314.08    535.61 o
  11   4   1      185.26      342.50    186.50 o
  12   4   1      378.52     -122.93    382.46 o
  13   4   1     1967.89     1385.46    577.60 o
 -13   5   1      245.77      187.07    195.13 o
 -12   5   1     9513.87    10469.05    560.11 o
 -11   5   1     3792.59     3564.54    314.21 o
 -10   5   1    20671.86    20637.86    676.98 o
  -9   5   1     5752.91     5711.28    198.93 o
  -8   5   1    51319.50    51328.11   1244.48 o
  -7   5   1     2871.13     3063.80    100.74 o
  -6   5   1    21419.79    21145.09    481.99 o
  -5   5   1    18829.64    18321.28    355.85 o
  -4   5   1    22669.07    21905.88    435.35 o
  -3   5   1     4586.77     4429.04     96.64 o
  -2   5   1     7758.63     8254.37    161.08 o
  -1   5   1    14816.02    14905.21    260.50 o
   0   5   1      188.25      190.76     21.66 o
   1   5   1    61670.81    58099.30    949.95 o
   2   5   1      412.17      487.53     28.72 o
   3   5   1    85713.07    83898.85   1528.62 o
   4   5   1     2544.05     2762.60     70.69 o
   5   5   1    85454.52    82304.02   2049.46 o
   6   5   1     2821.01     2520.14    127.11 o
   7   5   1    16057.32    14860.48    675.77 o
   8   5   1      158.03      -72.01     81.33 o
   9   5   1    11808.42    10445.82    711.63 o
  10   5   1       42.44     -109.20    170.06 o
  11   5   1     2136.73     1942.06    249.59 o
  12   5   1     1894.21     1875.34    501.50 o
  13   5   1      880.12     1088.85    593.21 o
 -13   6   1     5227.98     5903.02    454.46 o
 -12   6   1       58.25       44.77    148.17 o
 -11   6   1     1188.86     1526.45    176.56 o
 -10   6   1     7285.41     7240.01    315.15 o
  -9   6   1    14679.29    14767.50    497.29 o
  -8   6   1      176.28      257.97     52.99 o
  -7   6   1     6413.36     6247.44    222.16 o
  -6   6   1      893.05      955.43     66.05 o
  -5   6   1     7659.63     7431.06    175.34 o
  -4   6   1     7186.42     7160.54    158.50 o
  -3   6   1    10902.91    10777.32    201.32 o
  -2   6   1     3118.68     3137.55     74.60 o
  -1   6   1    27962.16    28285.24    475.02 o
   0   6   1    19183.62    18106.72    315.61 o
   1   6   1     8810.74     8570.36    163.47 o
   2   6   1     6332.56     5910.53    125.46 o
   3   6   1     7687.73     7494.00    147.87 o
   4   6   1    48551.87    46646.68    959.79 o
   5   6   1     1931.92     1861.57     77.24 o
   6   6   1    14703.95    13939.21    357.57 o
   7   6   1     2582.17     2340.16    121.08 o
   8   6   1     1569.24     1202.27    140.38 o
   9   6   1     1073.25      767.41    138.76 o
  10   6   1     6497.18     5873.19    776.29 o
  11   6   1        2.68      170.89    271.17 o
  12   6   1      380.10      884.98    404.90 o
 -13   7   1       56.92     -151.00    181.84 o
 -12   7   1     4101.40     4302.42    339.96 o
 -11   7   1      239.49      132.95    119.33 o
 -10   7   1     6270.72     6215.81    358.54 o
  -9   7   1     1531.09     1402.26    155.04 o
  -8   7   1    18348.53    18403.54    441.13 o
  -7   7   1    10022.45     9898.11    276.31 o
  -6   7   1    13074.63    13010.00    302.30 o
  -5   7   1    15855.88    16129.66    459.67 o
  -4   7   1    18639.51    19432.79    405.27 o
  -3   7   1    12049.13    12919.26    273.02 o
  -2   7   1    17258.55    18251.16    330.39 o
  -1   7   1    17054.13    17342.36    317.49 o
   0   7   1     4349.96     4144.78     95.80 o
   1   7   1    57671.73    55809.71    938.73 o
   2   7   1      285.71      257.61     31.92 o
   3   7   1    40961.84    39075.63    770.47 o
   4   7   1     2324.06     2421.03     97.82 o
   5   7   1    38708.11    37485.42    793.63 o
   6   7   1      152.73       94.51     69.71 o
   7   7   1    22855.86    21665.30    569.29 o
   8   7   1     2513.16     2184.00    268.67 o
   9   7   1     5468.95     5523.96    390.25 o
  10   7   1     1406.24     1053.37    201.64 o
  11   7   1     3203.53     3465.53    352.33 o
  12   7   1     2586.62     2770.35    343.92 o
 -13   8   1     5623.63     5378.07    407.23 o
 -12   8   1      115.15      365.41    188.78 o
 -11   8   1     1735.49     1630.83    304.56 o
 -10   8   1    10137.38    10479.16    468.17 o
  -9   8   1    26887.03    27361.27    975.09 o
  -8   8   1      847.21      804.44    102.31 o
  -7   8   1    13732.40    12975.29    471.14 o
  -6   8   1     1349.99     1313.31     72.95 o
  -5   8   1     6312.43     6309.39    226.48 o
  -4   8   1     3641.20     3893.32    184.73 o
  -3   8   1    19382.86    19814.66    439.30 o
  -2   8   1      764.38      901.00     54.27 o
  -1   8   1    15305.54    16341.86    338.14 o
   0   8   1    42525.15    42237.17    738.96 o
   1   8   1       45.69       78.17     34.66 o
   2   8   1    13583.40    12800.22    336.58 o
   3   8   1     8321.56     8029.15    199.37 o
   4   8   1    50806.89    47557.60    933.54 o
   5   8   1     1930.16     2023.17     92.22 o
   6   8   1    32956.14    32401.44    845.43 o
   7   8   1      520.97      480.02     68.38 o
   8   8   1     5847.17     5304.78    415.52 o
   9   8   1      566.69      448.94    132.01 o
  10   8   1     5014.81     5377.09    524.83 o
  11   8   1      293.85       -9.12    199.39 o
  12   8   1      359.83        8.07    216.61 o
 -12   9   1     5530.40     5980.93    385.43 o
 -11   9   1       23.97     -184.74    139.80 o
 -10   9   1     1668.06     1717.08    177.21 o
  -9   9   1      285.68      350.66    132.53 o
  -8   9   1      102.91      128.31     99.09 o
  -7   9   1    14090.59    13866.29    407.88 o
  -6   9   1     3602.71     3689.72    178.82 o
  -5   9   1    13636.61    14382.20    502.07 o
  -4   9   1     3661.36     3729.87    124.84 o
  -3   9   1    39882.44    41268.29    889.18 o
  -2   9   1    22355.15    24044.33    717.87 o
  -1   9   1    24153.72    25982.96    782.68 o
   0   9   1    21061.96    22727.71    479.57 o
   1   9   1    18675.11    20248.29    445.90 o
   2   9   1     8179.03     8541.99    207.66 o
   3   9   1     5404.21     5785.48    261.70 o
   4   9   1     2414.64     2358.59    117.25 o
   5   9   1     1772.76     1751.00     93.55 o
   6   9   1     4964.52     4619.96    221.63 o
   7   9   1     9100.66     9469.55    493.81 o
   8   9   1     5618.33     5045.96    360.35 o
   9   9   1     3942.14     3683.83    277.65 o
  10   9   1     7768.40     8422.43    714.15 o
  11   9   1     7974.10     9254.89    599.81 o
  12   9   1     2119.75     1847.19    429.59 o
 -12  10   1      706.75      402.80    289.26 o
 -11  10   1     1497.64     1201.89    187.24 o
 -10  10   1     1937.43     1814.71    195.17 o
  -9  10   1    13773.11    14910.99    969.70 o
  -8  10   1      489.64      434.32    135.41 o
  -7  10   1     4731.87     4707.19    328.89 o
  -6  10   1     9729.13     9748.64    385.27 o
  -5  10   1     6377.12     6458.81    282.07 o
  -4  10   1    24786.46    26246.05    893.22 o
  -3  10   1    20103.85    21295.76    635.69 o
  -2  10   1    22689.59    25763.63    673.12 o
  -1  10   1       85.24       85.58     50.63 o
   0  10   1    69527.00    77215.91   1719.97 o
   1  10   1    25203.64    27504.58    721.80 o
   2  10   1     4671.00     4687.59    146.00 o
   3  10   1      373.48      491.63     71.26 o
   4  10   1    19384.83    18801.84    654.15 o
   5  10   1      104.31       44.82     60.56 o
   6  10   1    13350.76    13578.75    485.73 o
   7  10   1     2046.99     2146.48    161.17 o
   8  10   1     5987.23     5707.05    368.12 o
   9  10   1     3964.90     3897.25    288.63 o
  10  10   1    11709.02    13365.36   1182.66 o
  11  10   1      170.68       18.91    235.67 o
  12  10   1      932.82      694.62    266.20 o
 -12  11   1     3721.33     3633.35    515.42 o
 -11  11   1       46.17     -103.26    171.90 o
 -10  11   1     2522.05     2470.11    282.00 o
  -9  11   1      210.92       76.49    158.22 o
  -8  11   1        8.76       42.10    136.59 o
  -7  11   1     5889.52     5769.27    403.72 o
  -6  11   1     9154.49     9766.75    423.23 o
  -5  11   1     1890.51     1694.88    106.42 o
  -4  11   1      724.74      665.06     75.63 o
  -3  11   1    34365.11    37988.53    947.08 o
  -2  11   1    15913.58    18402.58    603.33 o
  -1  11   1     9892.10    12240.64    460.78 o
   0  11   1     8312.85    10319.58    374.95 o
   1  11   1     7780.11     9052.22    295.31 o
   2  11   1      180.76      184.34     65.58 o
   3  11   1     8602.27     9375.56    326.67 o
   4  11   1     2958.05     3100.94    150.26 o
   5  11   1       25.29       64.04     63.71 o
   6  11   1     3020.65     3012.82    225.51 o
   7  11   1    10313.20    11393.46    460.66 o
   8  11   1      570.81      431.12    150.17 o
   9  11   1     2375.00     2473.44    294.81 o
  10  11   1     5729.60     5919.40    517.40 o
  11  11   1     5381.65     4801.00    471.18 o
 -12  12   1      875.17      492.28    211.12 o
 -11  12   1     3046.32     3018.42    326.30 o
 -10  12   1      276.71       92.84    174.48 o
  -9  12   1     5493.46     5853.12    552.14 o
  -8  12   1     1291.75     1377.42    210.92 o
  -7  12   1     1297.24     1313.51    158.52 o
  -6  12   1    19365.06    19849.87    634.51 o
  -5  12   1     3971.95     4172.89    200.19 o
  -4  12   1    46211.92    53202.48   1488.93 o
  -3  12   1    14850.57    17088.07    650.41 o
  -2  12   1    37876.44    44360.25   1284.73 o
  -1  12   1    13144.88    16046.98    624.86 o
   0  12   1    34748.66    41066.92   1105.32 o
   1  12   1    33892.99    40971.39    952.03 o
   2  12   1     6300.55     7444.29    335.11 o
   3  12   1       15.51      -14.51     73.75 o
   4  12   1     8963.51    10034.79    373.39 o
   5  12   1      524.76      418.15     79.35 o
   6  12   1     2996.74     3335.65    225.96 o
   7  12   1     4911.15     5001.97    312.13 o
   8  12   1     4778.64     5057.02    444.35 o
   9  12   1     6992.97     7821.04    495.05 o
  10  12   1    13667.25    14870.35   1173.65 o
  11  12   1     2202.44     2147.42    248.47 o
 -11  13   1     1354.34     1128.28    228.98 o
 -10  13   1     4574.89     4767.01    354.57 o
  -9  13   1       93.32      -70.63    171.72 o
  -8  13   1     2187.62     1796.60    311.45 o
  -7  13   1     2203.80     2521.97    232.07 o
  -6  13   1    18827.36    19609.08    802.89 o
  -5  13   1     4119.32     4054.91    257.42 o
  -4  13   1       48.83       68.02     80.53 o
  -3  13   1      781.38      684.33     96.54 o
  -2  13   1     2526.36     3059.29    215.44 o
  -1  13   1      191.91      276.76     89.10 o
   0  13   1      409.30      807.84    107.98 o
   1  13   1     7128.96     8322.24    314.68 o
   2  13   1     5585.20     6681.71    218.09 o
   3  13   1    20631.38    23498.46    948.34 o
   4  13   1      764.28      792.87     95.45 o
   5  13   1     2530.67     2956.52    210.18 o
   6  13   1     2433.71     2569.07    220.33 o
   7  13   1    17514.90    19141.14    678.62 o
   8  13   1     1468.61     1478.73    195.46 o
   9  13   1       75.53     -140.72    166.20 o
  10  13   1      287.78      245.71    202.68 o
  11  13   1      251.50      118.27    208.88 o
 -11  14   1     4611.37     4374.69    462.49 o
 -10  14   1      950.11     1051.20    225.80 o
  -9  14   1     8952.92     9274.56    769.40 o
  -8  14   1     1776.48     1937.24    225.92 o
  -7  14   1     9563.67     9968.61    926.25 o
  -6  14   1     7596.61     8463.80    698.40 o
  -5  14   1    10986.54    12926.63    767.41 o
  -4  14   1    16478.08    19288.13    635.55 o
  -3  14   1    12397.27    15566.85    605.75 o
  -2  14   1    23076.88    27654.41    755.78 o
  -1  14   1     6006.77     6549.60    281.32 o
   0  14   1    30307.44    36862.21    909.84 o
   1  14   1     6549.23     8194.86    274.19 o
   2  14   1    24190.82    29804.41    716.73 o
   3  14   1        8.40       99.35     96.51 o
   4  14   1    15785.88    17890.58    597.51 o
   5  14   1      530.16      439.60    123.42 o
   6  14   1    13764.48    15079.49    855.73 o
   7  14   1     1897.13     2255.46    217.26 o
   8  14   1     8608.58     9325.56    420.54 o
   9  14   1     2225.18     2126.16    389.07 o
  10  14   1     6966.99     6692.22    665.90 o
 -10  15   1     4249.71     4290.37    469.36 o
  -9  15   1       45.75     -330.49    192.74 o
  -8  15   1     1316.40      735.93    209.16 o
  -7  15   1     1617.82     1437.73    215.97 o
  -6  15   1    10216.90    11744.12    878.06 o
  -5  15   1     5501.24     6545.25    311.61 o
  -4  15   1     1433.72     1455.31    156.28 o
  -3  15   1     1096.89     1149.85    131.52 o
  -2  15   1      217.88      268.10    130.08 o
  -1  15   1       12.55      -61.07    123.21 o
   0  15   1     1910.51     2722.63    156.16 o
   1  15   1     1457.66     1918.46    141.56 o
   2  15   1     3528.35     4498.09    207.41 o
   3  15   1    11366.16    13188.36    416.68 o
   4  15   1     2038.27     2525.19    200.60 o
   5  15   1      555.72      477.94    145.46 o
   6  15   1     1559.71     1728.95    276.44 o
   7  15   1     7939.92     8448.06    394.95 o
   8  15   1     2389.81     2665.58    292.70 o
   9  15   1      284.00       59.24    271.24 o
  10  15   1        9.17     -254.65    211.47 o
 -10  16   1     1578.13     1133.61    259.73 o
  -9  16   1    12768.99    12939.56   1171.02 o
  -8  16   1     3785.55     3793.32    310.17 o
  -7  16   1    19516.67    23285.97   1140.69 o
  -6  16   1      646.16      511.36    211.93 o
  -5  16   1    13910.98    16472.49    619.74 o
  -4  16   1      899.26     1028.88    150.69 o
  -3  16   1     5438.57     6219.73    263.52 o
  -2  16   1     7722.78     9351.11    357.15 o
  -1  16   1      597.57      718.05    137.96 o
   0  16   1    11211.89    14571.72    424.70 o
   1  16   1     1696.84     2023.13    173.30 o
   2  16   1    43449.77    53348.05   1423.86 o
   3  16   1       21.80       -1.89    119.58 o
   4  16   1    29015.50    34962.14   1354.03 o
   5  16   1      324.06      494.06    152.48 o
   6  16   1    26001.96    28836.24   1490.23 o
   7  16   1        0.77      363.04    175.35 o
   8  16   1    11509.26    12834.16    652.34 o
   9  16   1        5.45      121.89    203.51 o
 -10  17   1      119.96       61.19    233.52 o
  -9  17   1     1665.84     1403.20    268.49 o
  -8  17   1      461.42      242.85    213.68 o
  -7  17   1      985.08     1034.47    237.50 o
  -6  17   1     1298.75      992.74    215.21 o
  -5  17   1      300.48      381.10    198.98 o
  -4  17   1     2555.24     2828.57    244.41 o
  -3  17   1     1853.20     2124.04    182.00 o
  -2  17   1     2097.65     2312.56    179.58 o
  -1  17   1        0.05      -48.36    118.17 o
   0  17   1     2138.58     2574.51    179.17 o
   1  17   1       14.89       49.70    113.84 o
   2  17   1       10.26      541.52    127.81 o
   3  17   1      970.52     1019.24    154.25 o
   4  17   1      821.30     1188.00    181.84 o
   5  17   1      608.83      475.58    194.53 o
   6  17   1     2261.76     2609.75    240.52 o
   7  17   1      883.87      973.28    286.42 o
   8  17   1        6.07     -302.48    184.69 o
   9  17   1      495.59      722.54    233.08 o
  -9  18   1     7793.33     8706.67    497.59 o
  -8  18   1     2376.30     2327.91    287.99 o
  -7  18   1    14114.13    15405.00    803.87 o
  -6  18   1     2245.14     2756.46    356.24 o
  -5  18   1    12168.70    14052.69    609.56 o
  -4  18   1     1664.83     2250.94    216.56 o
  -3  18   1     3371.86     3921.98    235.10 o
  -2  18   1    15506.60    18436.23    609.35 o
  -1  18   1     3404.90     4096.28    222.57 o
   0  18   1     9470.41    10694.12    388.72 o
   1  18   1     1287.57     1428.51    162.79 o
   2  18   1    31460.82    39195.95   1377.56 o
   3  18   1      193.27      493.55    185.60 o
   4  18   1    19887.31    24056.30    983.61 o
   5  18   1        7.41      -96.70    154.48 o
   6  18   1    20156.17    23922.64   1392.69 o
   7  18   1      150.84      126.45    198.13 o
   8  18   1     8707.12     9185.83    703.64 o
  -8  19   1     2750.93     2577.58    334.09 o
  -7  19   1      244.55     -207.00    210.79 o
  -6  19   1        9.07     -189.07    198.38 o
  -5  19   1       74.41      -39.75    172.61 o
  -4  19   1      765.14      702.46    188.22 o
  -3  19   1     3147.44     3281.38    247.02 o
  -2  19   1     1953.31     2531.04    198.66 o
  -1  19   1       76.84       81.88    148.70 o
   0  19   1     1915.81     2162.35    185.34 o
   1  19   1      627.31      814.69    162.52 o
   2  19   1      954.22     1352.26    173.42 o
   3  19   1     1006.00     1010.96    180.68 o
   4  19   1      606.22      553.28    177.37 o
   5  19   1     5288.11     5572.65    336.57 o
   6  19   1     1737.45     1945.57    351.43 o
   7  19   1        6.03     -497.64    248.82 o
   8  19   1       11.42      252.47    230.21 o
  -8  20   1     2958.59     3022.55    453.31 o
  -7  20   1     4887.79     5201.10    461.76 o
  -6  20   1     5682.53     5623.37    626.54 o
  -5  20   1     6944.22     8087.70    490.31 o
  -4  20   1     8890.33     9506.27    541.04 o
  -3  20   1     2835.32     3157.77    254.21 o
  -2  20   1    25130.90    28830.95    889.25 o
  -1  20   1    12541.34    15022.23    533.07 o
   0  20   1     5183.92     5772.54    290.95 o
   1  20   1      790.68      981.79    172.82 o
   2  20   1    20907.52    24060.17   1083.76 o
   3  20   1     2866.05     3527.02    279.03 o
   4  20   1     5318.00     5682.36    429.21 o
   5  20   1      796.83      622.32    213.95 o
   6  20   1     5794.68     6184.70    520.92 o
   7  20   1     3271.48     3218.86    405.58 o
  -7  21   1       51.06      213.17    237.00 o
  -6  21   1      621.50      243.59    236.65 o
  -5  21   1      126.29      333.08    246.16 o
  -4  21   1      227.88      227.36    193.06 o
  -3  21   1      118.75      120.51    186.41 o
  -2  21   1       29.07      610.56    183.76 o
  -1  21   1      339.80      506.26    171.25 o
   0  21   1       73.55      241.90    161.60 o
   1  21   1      839.38      657.34    184.82 o
   2  21   1      148.09      625.63    184.10 o
   3  21   1     1968.70     1889.96    236.89 o
   4  21   1       78.98     -175.70    183.34 o
   5  21   1     2479.69     2133.68    274.87 o
   6  21   1       33.13       62.79    218.53 o
  -6  22   1     6933.29     7183.46    453.21 o
  -5  22   1     4244.83     4577.29    393.08 o
  -4  22   1     9378.29     8565.69    463.08 o
  -3  22   1     2688.17     3018.82    282.49 o
  -2  22   1    18290.15    20114.75    819.62 o
  -1  22   1    10637.78    11800.16    528.10 o
   0  22   1     2841.63     3309.98    253.62 o
   1  22   1     1129.71      981.31    211.13 o
   2  22   1    11937.18    12486.35    553.52 o
   3  22   1     2847.13     2830.44    280.12 o
   4  22   1     2289.80     1843.73    294.91 o
   5  22   1      479.19      433.72    249.53 o
  -4  23   1      380.15      479.58    257.54 o
  -3  23   1     4801.92     5019.72    384.03 o
  -2  23   1     1737.54     2219.58    283.36 o
  -1  23   1     1591.64     2305.99    267.63 o
   0  23   1     2804.58     2805.77    279.99 o
   1  23   1     1020.86     1469.07    232.58 o
   2  23   1     2080.64     2233.94    316.01 o
   3  23   1      696.08      883.91    247.23 o
   4  23   1        4.31     -190.95    247.85 o
  -2  24   1     7729.29     7849.81    488.42 o
  -1  24   1     5536.68     6648.38    494.06 o
   0  24   1     2799.08     2870.55    406.71 o
   1  24   1       19.94       24.21    212.98 o
   2  24   1    12659.31    13050.22    671.49 o
 -14   0   2      466.95      241.97    267.33 o
 -13   0   2     7650.66     7399.51    718.10 o
 -12   0   2     3181.85     3889.04    442.96 o
 -11   0   2     1151.04     1050.64    161.96 o
 -10   0   2     6817.29     6865.63    396.65 o
  -9   0   2    18869.48    18762.55    729.40 o
  -8   0   2      662.49      505.64     72.83 o
  -7   0   2    28171.85    27907.87   1061.45 o
  -6   0   2    17219.46    16210.80    627.80 o
  -5   0   2    74139.30    73773.97   2235.50 o
  -4   0   2    31736.35    31338.18    885.86 o
  -3   0   2   172412.52   180659.45   4468.77 o
  -2   0   2     7253.75     7475.74    193.97 o
  -1   0   2    84402.10    71350.27   4224.40 o
   0   0   2    30315.47    29830.38    844.14 o
   1   0   2    97549.15   101855.61   2513.69 o
   2   0   2    15127.48    17004.89    487.73 o
   3   0   2      677.84      695.81     46.55 o
   4   0   2    40030.10    38965.42   1665.65 o
   5   0   2     2115.68     2202.01    120.87 o
   6   0   2    51185.66    51541.30   2913.83 o
   7   0   2      463.27      669.31    208.79 o
   8   0   2    44948.07    43632.16   3750.49 o
   9   0   2     2200.79     2078.19    353.19 o
 -14   1   2       23.02      195.95    189.02 o
 -13   1   2      270.76      159.04    182.82 o
 -12   1   2      504.21      731.29    134.65 o
 -11   1   2       13.27      -95.82     85.36 o
 -10   1   2      653.39      536.63     73.73 o
  -9   1   2     1476.09     1222.50    136.08 o
  -8   1   2      753.96      722.82     56.30 o
  -7   1   2      668.91      574.99     45.24 o
  -6   1   2      692.28      646.12     37.96 o
  -5   1   2      800.00      743.96     32.07 o
  -4   1   2    14102.64    14195.87    291.63 o
  -3   1   2     9213.40     9608.86    167.91 o
  -2   1   2     8748.23     9433.47    173.24 o
  -1   1   2     3364.16     3422.96     71.96 o
   0   1   2     3550.65     3643.07     71.11 o
   1   1   2     1034.34     1020.99     26.48 o
   2   1   2     2268.54     2533.35     56.89 o
   3   1   2      713.17      792.69     43.93 o
   4   1   2     5125.78     5114.91    153.72 o
   5   1   2     3541.49     3618.18    175.23 o
   6   1   2      303.15      340.30     55.85 o
   7   1   2     1175.97     1177.27    122.59 o
   8   1   2     1170.73      659.90    212.08 o
   9   1   2     3304.38     3285.15    315.75 o
 -14   2   2      130.76      318.07    191.79 o
 -13   2   2     9808.77    10473.30    662.31 o
 -12   2   2     4164.51     4248.17    354.59 o
 -11   2   2     5205.17     5057.93    246.98 o
 -10   2   2     2063.94     1940.65    109.58 o
  -9   2   2    30641.87    30365.13    775.29 o
  -8   2   2      852.87      696.52     56.13 o
  -7   2   2    31268.07    30982.28    786.35 o
  -6   2   2     7267.06     7157.88    173.22 o
  -5   2   2    53419.39    53921.33   1059.83 o
  -4   2   2    33385.48    33720.57    611.48 o
  -3   2   2   110408.06   114572.20   1891.93 o
  -2   2   2     7282.59     7489.20    134.10 o
  -1   2   2    10838.78    11457.20    211.93 o
   0   2   2    72643.38    77584.22   1342.56 o
   1   2   2    23715.73    24659.89    433.81 o
   2   2   2    15006.03    15635.69    301.01 o
   3   2   2     2007.94     2102.46     65.09 o
   4   2   2    61715.76    61819.40   1639.91 o
   5   2   2     2918.19     2671.97    118.37 o
   6   2   2    27896.80    27093.35    816.23 o
   7   2   2     1772.46     1657.40    130.54 o
   8   2   2    22559.32    21773.44    801.22 o
   9   2   2      918.76     1019.65    189.97 o
  10   2   2    21004.81    21265.80   1691.82 o
  11   2   2      245.61       50.74    362.95 o
 -13   3   2      590.54      338.07    219.53 o
 -12   3   2       48.04     -175.07    129.43 o
 -11   3   2      166.51        9.89     85.34 o
 -10   3   2      124.33       28.10     70.64 o
  -9   3   2    10491.17    10344.00    289.91 o
  -8   3   2     3977.44     4038.62    135.20 o
  -7   3   2     1107.76      968.66     49.98 o
  -6   3   2      357.50      362.24     35.69 o
  -5   3   2    10965.34    10410.24    210.92 o
  -4   3   2    43434.14    43228.37    745.87 o
  -3   3   2     3825.82     4042.99     81.14 o
  -2   3   2    20841.31    21399.73    363.91 o
  -1   3   2      103.75      143.99     14.84 o
   0   3   2    12711.61    13502.96    241.46 o
   1   3   2      159.21      203.85     14.33 o
   2   3   2     9850.19    10382.56    185.92 o
   3   3   2      273.70      300.75     21.09 o
   4   3   2     5466.14     5123.70    126.55 o
   5   3   2    12728.57    12298.61    339.38 o
   6   3   2        6.79       43.40     47.39 o
   7   3   2     1582.43     1562.72    151.31 o
   8   3   2     2835.82     2709.34    278.49 o
   9   3   2    12267.28    12309.56    521.36 o
  10   3   2      857.98      722.89    141.27 o
  11   3   2     1443.47      556.13    423.44 o
  12   3   2       48.53      214.65    478.08 o
 -13   4   2    13426.32    13674.85    835.95 o
 -12   4   2     2174.00     1726.15    190.97 o
 -11   4   2    12860.64    13161.78    492.45 o
 -10   4   2       23.31       36.92     70.02 o
  -9   4   2    33667.05    33959.19    872.47 o
  -8   4   2     8540.04     8654.67    238.44 o
  -7   4   2    17968.44    17671.12    409.84 o
  -6   4   2      837.40      908.91     65.32 o
  -5   4   2    10701.61    10898.24    234.11 o
  -4   4   2     6844.35     6588.11    123.69 o
  -3   4   2    11831.23    12019.45    205.43 o
  -2   4   2     1612.38     1498.75     41.60 o
  -1   4   2     7004.06     7439.97    139.37 o
   0   4   2   174664.77   181570.83   3119.66 o
   1   4   2   120144.67   122943.74   2130.57 o
   2   4   2    64744.86    65148.67   1132.58 o
   3   4   2    11311.47    10653.65    223.52 o
   4   4   2    79386.22    75047.57   1609.09 o
   5   4   2    19954.30    18214.33    404.61 o
   6   4   2    20709.78    18436.84    487.97 o
   7   4   2     5933.78     5351.78    348.21 o
   8   4   2     7261.87     7188.04    317.71 o
   9   4   2     2856.61     2817.70    203.82 o
  10   4   2     7986.73     8117.17    537.10 o
  11   4   2      598.57      741.98    197.28 o
  12   4   2     2151.85     1941.59    628.33 o
 -13   5   2      259.09      505.41    198.70 o
 -12   5   2     1193.46     1224.39    141.75 o
 -11   5   2        6.42       57.08     97.99 o
 -10   5   2     2104.14     1898.67    143.85 o
  -9   5   2      745.75      739.58     78.02 o
  -8   5   2    12243.44    11604.01    301.30 o
  -7   5   2     2983.41     2833.55     98.14 o
  -6   5   2      459.17      465.92     35.90 o
  -5   5   2    10494.00    10059.96    219.49 o
  -4   5   2    26349.71    26158.97    457.15 o
  -3   5   2     9452.59    10177.34    190.87 o
  -2   5   2       57.58      100.40     19.47 o
  -1   5   2    15588.13    15770.17    286.05 o
   0   5   2     9276.84     9636.40    179.39 o
   1   5   2    16706.07    16605.12    297.54 o
   2   5   2    12404.47    12016.15    223.58 o
   3   5   2     2344.09     2269.88     64.07 o
   4   5   2     1116.38     1168.90     46.49 o
   5   5   2    15418.24    13981.84    379.83 o
   6   5   2    10994.66    10106.54    265.72 o
   7   5   2        6.67      -10.23     46.00 o
   8   5   2     1391.60     1133.68    108.51 o
   9   5   2     6459.20     5529.62    628.09 o
  10   5   2       16.70       74.44    166.18 o
  11   5   2     1068.49     1047.78    266.28 o
  12   5   2      330.75      367.20    388.55 o
 -13   6   2     9098.56     9976.13    666.02 o
 -12   6   2     2952.85     3178.39    342.04 o
 -11   6   2    10534.96    10837.72    440.22 o
 -10   6   2      248.85      303.65    101.56 o
  -9   6   2    18375.53    18427.57    609.99 o
  -8   6   2     2008.33     2003.92     86.81 o
  -7   6   2    17025.03    16878.63    389.18 o
  -6   6   2       24.14      -12.79     33.99 o
  -5   6   2     4945.27     4651.66    113.91 o
  -4   6   2     3295.38     3062.16     85.37 o
  -3   6   2    10746.36    10170.90    195.24 o
  -2   6   2    10448.67    10303.44    191.38 o
  -1   6   2    17115.50    17414.90    313.10 o
   0   6   2    70008.56    69868.09   1160.25 o
   1   6   2    36972.31    36484.69    623.08 o
   2   6   2    44854.61    42637.17    726.38 o
   3   6   2    16360.21    15439.19    290.16 o
   4   6   2    31629.76    29828.79    598.30 o
   5   6   2     6272.95     5658.93    220.44 o
   6   6   2    10097.55     9286.67    258.13 o
   7   6   2       50.02       85.74     63.87 o
   8   6   2     7652.31     6930.49    222.52 o
   9   6   2     1355.70     1361.77    129.13 o
  10   6   2     6662.51     6123.93   1143.08 o
  11   6   2      309.96      461.43    241.05 o
  12   6   2     4976.11     5276.24   1043.97 o
 -13   7   2      386.23      469.07    191.62 o
 -12   7   2     6331.35     6146.93    304.61 o
 -11   7   2      681.20      783.95    132.32 o
 -10   7   2     5612.14     5505.08    268.41 o
  -9   7   2        6.03       21.54     85.11 o
  -8   7   2    18770.01    18192.56    439.03 o
  -7   7   2     9428.50     9513.36    221.44 o
  -6   7   2        7.38      -27.25     35.54 o
  -5   7   2     6922.25     6641.41    154.80 o
  -4   7   2     3007.24     2870.86     99.53 o
  -3   7   2      153.71      118.79     33.88 o
  -2   7   2      768.63      745.46     39.25 o
  -1   7   2    36955.20    34973.54    591.51 o
   0   7   2     8641.03     8560.50    163.44 o
   1   7   2    37751.62    36232.65    632.32 o
   2   7   2    41800.80    41451.19    805.81 o
   3   7   2    15928.34    15070.09    318.51 o
   4   7   2     9161.22     8725.88    236.98 o
   5   7   2    24076.00    22838.43    501.71 o
   6   7   2    19060.83    17539.33    495.34 o
   7   7   2      263.55      184.91     82.47 o
   8   7   2     2195.13     1933.02    178.12 o
   9   7   2     4777.15     3838.88    363.41 o
  10   7   2      244.96      369.41    152.35 o
  11   7   2      281.06       55.38    237.50 o
  12   7   2     3160.60     3504.26   1003.97 o
 -13   8   2     1487.21     1644.10    234.38 o
 -12   8   2      400.96      371.16    145.87 o
 -11   8   2     6707.46     7022.62    332.77 o
 -10   8   2      229.50      232.77    119.98 o
  -9   8   2     6693.72     6616.50    306.99 o
  -8   8   2     4265.29     4382.51    204.73 o
  -7   8   2    17690.58    17294.09    381.89 o
  -6   8   2     7222.22     6752.61    197.27 o
  -5   8   2    32059.46    32278.00    657.83 o
  -4   8   2     3860.18     3828.97    109.49 o
  -3   8   2    29960.64    30077.99    577.35 o
  -2   8   2     4054.52     3733.40    101.72 o
  -1   8   2    19935.98    19222.28    340.96 o
   0   8   2     1202.70     1045.28     49.39 o
   1   8   2     2690.07     2561.62     87.00 o
   2   8   2     9636.18     8616.91    214.31 o
   3   8   2     3359.23     3233.90     97.93 o
   4   8   2    17948.86    16490.02    366.65 o
   5   8   2        5.81       35.61     46.01 o
   6   8   2    18419.42    17093.53    411.83 o
   7   8   2      179.91       35.85     73.22 o
   8   8   2    15516.67    14323.89    638.53 o
   9   8   2      360.24      172.03    121.18 o
  10   8   2     8409.49     7938.98    649.89 o
  11   8   2      164.63      554.03    221.00 o
  12   8   2     6120.04     7569.41    548.36 o
 -13   9   2      759.12      931.97    226.76 o
 -12   9   2     5918.13     5694.91    474.30 o
 -11   9   2     1564.51     1571.30    176.32 o
 -10   9   2     9157.93     9282.53    406.26 o
  -9   9   2        4.32     -170.37    111.95 o
  -8   9   2    17490.76    17525.71    656.16 o
  -7   9   2     4480.68     4544.71    191.01 o
  -6   9   2      658.16      561.43     57.68 o
  -5   9   2    12465.50    12891.48    283.22 o
  -4   9   2    27017.73    26680.17    549.49 o
  -3   9   2     2345.19     2246.99     86.97 o
  -2   9   2     2488.02     2384.71     91.32 o
  -1   9   2    38637.02    37022.10    743.10 o
   0   9   2     7620.23     7345.16    176.64 o
   1   9   2     9919.68     9122.54    213.70 o
   2   9   2    16490.59    15652.85    343.41 o
   3   9   2     8951.16     8515.71    223.54 o
   4   9   2      218.17      149.86     49.11 o
   5   9   2    33885.86    32868.47    745.94 o
   6   9   2     7343.74     7300.54    242.51 o
   7   9   2     1342.65     1313.10    131.59 o
   8   9   2     2756.27     2708.50    194.16 o
   9   9   2    10847.94     8950.39    687.36 o
  10   9   2       23.00      -84.15    140.74 o
  11   9   2     2698.67     3076.00    527.17 o
  12   9   2      861.44      846.49    257.82 o
 -12  10   2      203.67      284.30    165.48 o
 -11  10   2     3224.91     3089.62    232.92 o
 -10  10   2       28.38      -68.82    136.09 o
  -9  10   2     1152.86     1045.32    159.03 o
  -8  10   2     3997.05     3863.28    261.91 o
  -7  10   2    23566.28    24490.94    840.55 o
  -6  10   2     4012.55     3874.87    125.98 o
  -5  10   2    30605.01    31043.14    844.75 o
  -4  10   2      827.75      682.57     66.72 o
  -3  10   2    16705.04    16903.91    506.63 o
  -2  10   2     2765.93     2721.53    109.10 o
  -1  10   2    30408.58    30020.40    640.26 o
   0  10   2       72.15      -25.09     50.34 o
   1  10   2      176.19      131.84     52.86 o
   2  10   2    11408.70    11028.26    302.99 o
   3  10   2      836.03      775.72     80.18 o
   4  10   2     2345.83     2302.47    103.72 o
   5  10   2     1538.73     1347.21     99.05 o
   6  10   2    21185.02    20204.32    506.26 o
   7  10   2      316.61       75.42    119.12 o
   8  10   2    23251.60    23005.26    836.20 o
   9  10   2        9.95     -212.82    137.07 o
  10  10   2     4619.42     4339.69    545.40 o
  11  10   2      157.35     -483.32    352.81 o
 -12  11   2     1113.42      840.16    198.80 o
 -11  11   2       49.50     -204.49    159.67 o
 -10  11   2     2469.85     2473.55    257.70 o
  -9  11   2     2264.83     2713.93    274.12 o
  -8  11   2    17626.16    17452.71   1139.57 o
  -7  11   2      286.62      163.58    110.14 o
  -6  11   2    12456.52    12410.67    342.32 o
  -5  11   2    15234.87    15400.83    378.07 o
  -4  11   2    56352.29    58434.39   1395.56 o
  -3  11   2       62.64       51.02     63.85 o
  -2  11   2    29556.20    30760.58    745.91 o
  -1  11   2     4440.35     4514.35    163.01 o
   0  11   2    13102.07    13089.44    328.53 o
   1  11   2     3586.34     3465.46    146.66 o
   2  11   2     5502.98     5413.88    231.83 o
   3  11   2     6607.92     6310.28    312.26 o
   4  11   2     2624.88     2361.29    112.07 o
   5  11   2    38976.60    39437.66   1006.62 o
   6  11   2      701.06      493.02    115.08 o
   7  11   2    16205.01    16013.35    578.32 o
   8  11   2     1209.93      990.27    166.81 o
   9  11   2    19804.46    21875.28   1262.00 o
  10  11   2      349.06      110.53    168.43 o
  11  11   2     5622.48     6065.83    707.51 o
 -12  12   2      257.16      -89.91    194.83 o
 -11  12   2     6227.86     6579.29    518.99 o
 -10  12   2      464.78      168.90    193.29 o
  -9  12   2      181.03      157.93    156.32 o
  -8  12   2      594.26      266.17    154.66 o
  -7  12   2     6889.92     7554.15    665.77 o
  -6  12   2      271.84       99.28     89.91 o
  -5  12   2     8473.63     8697.66    321.96 o
  -4  12   2     1448.18     1507.67    108.68 o
  -3  12   2      465.78      434.30     82.28 o
  -2  12   2    14365.08    15963.07    650.72 o
  -1  12   2    13154.25    13624.04    510.82 o
   0  12   2      416.99      390.76     85.21 o
   1  12   2       38.91        1.24     68.08 o
   2  12   2    15885.01    16509.86    751.62 o
   3  12   2     7115.72     7172.30    276.74 o
   4  12   2     1268.85     1203.65    131.78 o
   5  12   2      176.69       84.69     88.96 o
   6  12   2     4404.08     4113.48    229.93 o
   7  12   2      353.30      335.13    147.81 o
   8  12   2     4459.03     4134.95    265.04 o
   9  12   2      134.15      -74.69    159.27 o
  10  12   2      245.29     -214.32    214.43 o
  11  12   2      843.07      825.35    315.19 o
 -11  13   2       23.55      145.59    197.77 o
 -10  13   2     5712.81     5097.22    340.09 o
  -9  13   2     1164.19      843.26    225.55 o
  -8  13   2    15290.61    14856.36    697.09 o
  -7  13   2     1352.55     1574.77    317.22 o
  -6  13   2    21890.54    23598.10   1119.77 o
  -5  13   2    10524.30    11795.93    569.89 o
  -4  13   2    44733.95    47712.95   1422.31 o
  -3  13   2     1139.38     1302.66    111.97 o
  -2  13   2    26804.45    29244.03   1112.00 o
  -1  13   2     7027.33     7814.49    258.92 o
   0  13   2    17014.61    18741.62    616.55 o
   1  13   2     6717.95     7310.71    357.81 o
   2  13   2     3304.32     3348.61    210.10 o
   3  13   2     9673.22    10015.61    416.60 o
   4  13   2     2933.73     2509.76    197.97 o
   5  13   2    21473.87    21377.16    875.11 o
   6  13   2       75.41        3.01    186.82 o
   7  13   2    16292.05    16989.77    716.99 o
   8  13   2      110.55      152.74    163.85 o
   9  13   2    20321.54    22537.14   1182.42 o
  10  13   2        1.78     -378.65    289.57 o
 -11  14   2     7038.44     6682.12    422.93 o
 -10  14   2     3387.41     3016.11    282.38 o
  -9  14   2      252.94      355.96    190.19 o
  -8  14   2      297.72       49.89    170.85 o
  -7  14   2     1753.48     1566.00    194.47 o
  -6  14   2     1072.48     1188.45    159.77 o
  -5  14   2      145.68      -69.39    108.14 o
  -4  14   2      239.51      233.49     96.35 o
  -3  14   2     1175.79     1302.62    121.17 o
  -2  14   2    16641.24    18447.14    815.02 o
  -1  14   2     9080.68    10379.89    476.06 o
   0  14   2     1906.81     1781.25    134.07 o
   1  14   2      640.47      554.09    122.48 o
   2  14   2    23680.69    26441.56    809.46 o
   3  14   2    12015.74    12734.53    437.78 o
   4  14   2      413.70      181.19    112.58 o
   5  14   2     2418.77     2031.68    182.39 o
   6  14   2      491.39      343.08    159.46 o
   7  14   2      325.68      241.16    162.66 o
   8  14   2      194.82      264.65    172.49 o
   9  14   2       64.41      -34.51    187.22 o
  10  14   2      622.71      147.70    212.44 o
 -11  15   2      497.29      307.61    238.58 o
 -10  15   2    12222.32    12574.24    882.62 o
  -9  15   2      177.34       77.32    259.80 o
  -8  15   2    11829.65    11486.05    820.39 o
  -7  15   2      143.63      -37.46    170.62 o
  -6  15   2    13669.21    15047.40    651.34 o
  -5  15   2     2541.59     3183.83    349.77 o
  -4  15   2     8681.90    10008.38    436.54 o
  -3  15   2    15486.78    17213.02    587.28 o
  -2  15   2    19390.67    22123.48   1091.70 o
  -1  15   2    21660.80    25356.72    950.38 o
   0  15   2     9221.59    10888.48    351.55 o
   1  15   2    22231.97    26186.58    863.63 o
   2  15   2     7015.96     7727.81    301.90 o
   3  15   2    22093.56    26113.38   1175.51 o
   4  15   2     6627.84     7429.70    324.95 o
   5  15   2     7937.50     7783.61    414.44 o
   6  15   2     1820.85     1718.68    206.75 o
   7  15   2     8323.97     8678.70    409.54 o
   8  15   2      163.29       98.35    180.19 o
   9  15   2     5518.57     5434.63    426.03 o
  10  15   2      414.98      110.41    224.79 o
 -10  16   2     1635.27      963.36    254.12 o
  -9  16   2       26.33     -183.60    209.36 o
  -8  16   2       57.36     -193.87    191.51 o
  -7  16   2      943.61      910.87    215.19 o
  -6  16   2        5.48      -85.01    150.19 o
  -5  16   2       65.86     -126.81    140.59 o
  -4  16   2       66.65       59.21    124.32 o
  -3  16   2     1276.72     1413.69    177.26 o
  -2  16   2     4965.32     5808.64    277.80 o
  -1  16   2     4225.70     5124.25    285.94 o
   0  16   2       16.79      -57.85    107.30 o
   1  16   2      346.98      684.21    126.73 o
   2  16   2     7056.53     7953.85    293.95 o
   3  16   2     3580.97     4325.15    237.67 o
   4  16   2       62.31     -100.60    144.33 o
   5  16   2       14.76     -207.04    140.60 o
   6  16   2      237.22      278.42    170.97 o
   7  16   2       83.05      103.21    180.80 o
   8  16   2        6.25      135.12    188.06 o
   9  16   2      529.41       80.76    214.15 o
 -10  17   2    12739.95    13288.78   1098.60 o
  -9  17   2     1234.23      858.66    251.01 o
  -8  17   2     7350.74     8063.26    687.94 o
  -7  17   2       19.21     -360.92    186.70 o
  -6  17   2    13391.30    12893.30    703.73 o
  -5  17   2       97.44     -130.45    158.50 o
  -4  17   2     2170.42     2355.27    193.13 o
  -3  17   2    10297.65    12119.73    581.01 o
  -2  17   2     5827.69     6486.22    286.85 o
  -1  17   2    23590.80    28900.13   1185.31 o
   0  17   2     3687.28     4021.55    240.41 o
   1  17   2    26420.68    32103.88    843.74 o
   2  17   2    10727.59    11962.03    410.59 o
   3  17   2    27961.41    32708.00   1036.71 o
   4  17   2    15997.76    18162.93    824.08 o
   5  17   2     9600.69     9998.01    601.16 o
   6  17   2     1876.25     1656.94    223.87 o
   7  17   2     9484.50    10104.05    550.71 o
   8  17   2      929.89      902.84    226.49 o
   9  17   2     1687.06     1693.47    251.78 o
  -9  18   2      741.23      706.96    258.68 o
  -8  18   2     1315.08     1013.35    318.52 o
  -7  18   2      577.03      557.07    232.34 o
  -6  18   2      527.78      395.42    210.23 o
  -5  18   2      651.85      748.98    199.19 o
  -4  18   2        2.62     -104.52    152.23 o
  -3  18   2       57.47      329.21    143.03 o
  -2  18   2      117.88       31.74    137.31 o
  -1  18   2     1631.62     2063.43    174.72 o
   0  18   2     9009.45    10559.26    386.92 o
   1  18   2     3791.75     4638.47    246.60 o
   2  18   2        4.28       52.20    131.30 o
   3  18   2      559.03      669.22    169.23 o
   4  18   2     1193.05     1131.99    195.39 o
   5  18   2     2862.75     2782.57    311.59 o
   6  18   2      132.63      172.89    186.36 o
   7  18   2      144.42      -19.20    196.61 o
   8  18   2      766.44      232.95    222.38 o
  -8  19   2     6771.11     6819.14    718.01 o
  -7  19   2     2951.50     3203.97    336.95 o
  -6  19   2    20513.41    22364.31    985.81 o
  -5  19   2      496.87      490.03    199.51 o
  -4  19   2     6150.41     6663.57    346.28 o
  -3  19   2    10444.73    11769.46    448.40 o
  -2  19   2    13109.87    15803.29   1029.61 o
  -1  19   2     7218.25     7783.67    420.76 o
   0  19   2     4335.40     5497.69    274.56 o
   1  19   2    10939.81    13339.06    466.95 o
   2  19   2     4147.68     4870.48    279.19 o
   3  19   2    17460.36    20214.64    872.78 o
   4  19   2     4311.20     5632.96    430.38 o
   5  19   2     5117.05     5244.10    366.84 o
   6  19   2       90.04      246.39    297.29 o
   7  19   2    11980.10    13322.85   1186.25 o
  -8  20   2      357.38      309.64    256.37 o
  -7  20   2        1.84       -0.71    235.51 o
  -6  20   2      146.36      269.60    259.95 o
  -5  20   2      116.83      -24.04    192.29 o
  -4  20   2       40.09      -65.05    180.48 o
  -3  20   2        0.12      202.75    175.52 o
  -2  20   2      572.00      844.59    171.12 o
  -1  20   2      624.87      550.78    170.36 o
   0  20   2     5026.73     5722.24    298.84 o
   1  20   2     2188.24     2424.05    205.78 o
   2  20   2     1569.29     1697.00    208.34 o
   3  20   2     1484.12     1609.28    225.82 o
   4  20   2     2457.67     3016.11    293.38 o
   5  20   2     1070.02      925.73    228.13 o
   6  20   2      104.51      140.77    208.63 o
   7  20   2      630.08      346.94    228.19 o
  -7  21   2     4999.53     5094.00    417.10 o
  -6  21   2    20505.92    21713.77    914.98 o
  -5  21   2      842.53      951.84    272.12 o
  -4  21   2     8880.42     8964.74    626.99 o
  -3  21   2     4427.46     4633.38    303.99 o
  -2  21   2    21244.57    25287.30   1050.37 o
  -1  21   2      271.63      515.41    180.10 o
   0  21   2     6820.72     7803.99    396.01 o
   1  21   2     1513.97     1343.84    208.86 o
   2  21   2      574.17      780.42    196.89 o
   3  21   2     9618.50    10557.44    480.97 o
   4  21   2      531.39      380.17    226.65 o
   5  21   2     5294.68     4929.19    350.12 o
   6  21   2     1731.33     2059.72    295.39 o
  -6  22   2     1115.98     1457.94    340.93 o
  -5  22   2     1051.30     1160.72    295.10 o
  -4  22   2      618.05      965.10    224.10 o
  -3  22   2     1967.53     1927.59    265.28 o
  -2  22   2      227.50      464.20    208.49 o
  -1  22   2     2814.13     2879.15    250.77 o
   0  22   2       88.23      231.44    192.19 o
   1  22   2      726.76      949.00    213.70 o
   2  22   2      652.88      510.72    214.98 o
   3  22   2       16.68      134.21    211.80 o
   4  22   2     1187.60      781.81    263.40 o
   5  22   2       17.74     -146.28    216.25 o
  -4  23   2     3643.41     3634.86    343.79 o
  -3  23   2     3864.35     3839.08    346.07 o
  -2  23   2    10027.21    10260.68    591.09 o
  -1  23   2     1096.61     1126.00    237.86 o
   0  23   2     2497.22     2315.96    263.35 o
   1  23   2     2150.66     2600.26    352.94 o
   2  23   2      562.51      335.87    233.07 o
   3  23   2     7355.91     7164.93    489.22 o
  -2  24   2      841.33     1080.97    260.34 o
  -1  24   2     5141.44     5064.20    435.39 o
   0  24   2      421.84      260.58    270.97 o
   1  24   2       85.11      176.98    225.94 o
 -14   1   3     3402.32     3039.75    416.61 o
 -13   1   3     3458.23     3447.42    252.50 o
 -12   1   3     5734.06     5808.84    289.25 o
 -11   1   3     1863.41     1990.35    151.90 o
 -10   1   3    19422.33    19216.19    627.30 o
  -9   1   3      317.15      188.29     61.20 o
  -8   1   3    65271.71    65744.85   1647.58 o
  -7   1   3    16146.12    16165.79    377.70 o
  -6   1   3    44128.04    44175.84   1111.69 o
  -5   1   3     1393.84     1379.33     41.05 o
  -4   1   3   169286.30   176280.16   3014.70 o
  -3   1   3     3479.32     3681.65     77.89 o
  -2   1   3     3779.79     4025.81     89.10 o
  -1   1   3    13873.81    14752.44    287.16 o
   0   1   3    17380.98    18494.52    324.01 o
   1   1   3    22063.79    23891.11    426.44 o
   2   1   3     2304.70     2271.97     54.52 o
   3   1   3    30820.36    31587.83    639.51 o
   4   1   3     2772.54     2675.72     83.29 o
   5   1   3    95160.13    96556.25   2299.70 o
   6   1   3    31225.83    31145.50    807.22 o
   7   1   3    10141.48    10140.27    290.83 o
   8   1   3     1419.38     1455.54     87.51 o
   9   1   3    26092.63    25860.38   1084.28 o
 -14   2   3      183.88     -277.24    208.30 o
 -13   2   3      265.12      -86.21    150.38 o
 -12   2   3      171.25       -5.42    113.01 o
 -11   2   3      622.55      596.80    127.87 o
 -10   2   3     2982.16     2653.45    152.25 o
  -9   2   3     8274.74     8329.41    257.80 o
  -8   2   3       83.07      -22.86     55.25 o
  -7   2   3     4016.02     3913.64    109.13 o
  -6   2   3     9266.89     9784.74    226.39 o
  -5   2   3     5181.15     5129.29    107.42 o
  -4   2   3    11711.70    12014.40    225.24 o
  -3   2   3     2263.93     2358.85     57.79 o
  -2   2   3     6732.46     7244.28    145.68 o
  -1   2   3    19373.08    20798.67    377.86 o
   0   2   3     5732.60     6150.08    114.52 o
   1   2   3      500.29      535.64     23.35 o
   2   2   3     3632.00     3839.13     81.28 o
   3   2   3     1419.29     1419.38     46.20 o
   4   2   3    27537.60    27202.72    601.55 o
   5   2   3     2863.26     2725.44     92.04 o
   6   2   3     5744.82     5746.66    186.23 o
   7   2   3     6178.16     5971.26    222.84 o
   8   2   3      265.54      281.62     70.35 o
   9   2   3     1440.28     1212.42    127.73 o
  10   2   3      797.97      700.53    304.41 o
  11   2   3      890.41     1324.97    345.39 o
 -14   3   3     6819.88     7706.81    555.09 o
 -13   3   3     7737.49     8110.81    659.77 o
 -12   3   3     4927.60     4514.37    200.97 o
 -11   3   3     5815.61     6055.12    297.77 o
 -10   3   3     5176.85     5301.25    236.53 o
  -9   3   3      985.84      837.89     72.90 o
  -8   3   3    28380.30    28573.38    647.25 o
  -7   3   3     5604.63     5441.38    143.86 o
  -6   3   3    10860.00    10547.09    249.49 o
  -5   3   3    18982.96    18668.79    357.78 o
  -4   3   3    79673.95    80014.84   1435.61 o
  -3   3   3       56.26       65.52     18.84 o
  -2   3   3    39859.28    41319.95    743.64 o
  -1   3   3     9194.45     9698.82    181.08 o
   0   3   3   110547.89   116742.37   2019.06 o
   1   3   3    45799.02    49343.61    825.51 o
   2   3   3    55832.54    56512.41    959.39 o
   3   3   3     2531.41     2402.11     65.00 o
   4   3   3    13216.25    12848.68    297.76 o
   5   3   3    26763.84    26166.19    652.91 o
   6   3   3    18850.01    18092.32    461.05 o
   7   3   3     7720.90     7610.77    239.20 o
   8   3   3        0.12       27.44     78.39 o
   9   3   3    25082.53    25988.87   1085.53 o
  10   3   3      499.08      203.86    155.30 o
  12   3   3       58.51      160.01    366.85 o
 -13   4   3     2299.68     2443.07    235.68 o
 -12   4   3      852.45      458.29    135.19 o
 -11   4   3        6.69     -190.64     95.32 o
 -10   4   3     1817.20     1747.24    134.47 o
  -9   4   3    11678.64    11754.08    333.65 o
  -8   4   3     1654.46     1554.97     74.81 o
  -7   4   3     3418.76     3415.32    104.57 o
  -6   4   3     1760.49     1851.26     68.49 o
  -5   4   3     3160.24     2965.59     76.28 o
  -4   4   3     1076.77     1200.06     39.92 o
  -3   4   3    11130.53    11175.25    210.93 o
  -2   4   3     9348.35     9566.46    173.04 o
  -1   4   3        6.91       18.69     17.41 o
   0   4   3    28520.81    30419.01    530.83 o
   1   4   3     8821.40     8837.75    169.88 o
   2   4   3      332.16      360.57     26.36 o
   3   4   3     2146.76     2268.70     65.62 o
   4   4   3     6888.46     6717.97    164.46 o
   5   4   3     1980.79     1853.39     69.69 o
   6   4   3     6362.95     6286.04    182.36 o
   7   4   3      868.50      795.73     88.85 o
   8   4   3     4889.31     4194.57    273.56 o
   9   4   3       62.87      192.22    148.35 o
  10   4   3     3978.68     3916.20    811.75 o
  11   4   3     1511.28     1708.96    600.04 o
  12   4   3       49.24     -119.03    439.05 o
 -13   5   3     7725.92     8825.32    565.87 o
 -12   5   3     6794.07     6727.14    339.07 o
 -11   5   3     9790.92     9860.53    399.15 o
 -10   5   3     7343.67     7251.58    285.87 o
  -9   5   3     2100.24     1992.65    104.61 o
  -8   5   3    11017.31    10948.29    265.66 o
  -7   5   3     1209.09     1102.85     55.30 o
  -6   5   3     4710.61     4874.93    123.77 o
  -5   5   3    16853.55    16554.47    313.71 o
  -4   5   3    56023.17    55802.09   1035.71 o
  -3   5   3    19079.28    19346.68    344.71 o
  -2   5   3    62543.63    63820.53   1126.02 o
  -1   5   3    23907.56    24775.28    436.84 o
   0   5   3   126720.36   130508.41   2248.36 o
   1   5   3    24177.04    24535.50    438.80 o
   2   5   3    59776.32    59471.33   1040.72 o
   3   5   3      428.79      430.77     31.25 o
   4   5   3     8419.99     8074.94    181.92 o
   5   5   3     6045.80     5692.17    170.76 o
   6   5   3     5128.20     4894.75    141.95 o
   7   5   3     1652.59     1546.21     99.19 o
   8   5   3      608.66      428.13     72.91 o
   9   5   3    15727.91    15150.10    977.64 o
  10   5   3      128.35       56.53    210.69 o
  11   5   3     9790.20    10614.88    718.40 o
  12   5   3        8.83     -470.28    497.59 o
 -13   6   3     4803.33     4602.96    330.01 o
 -12   6   3     7446.50     7642.48    347.36 o
 -11   6   3       26.99       81.95    110.24 o
 -10   6   3       37.69       41.13    100.73 o
  -9   6   3     9044.97     8622.96    301.59 o
  -8   6   3     4216.13     3989.67    129.11 o
  -7   6   3       85.53       34.19     39.16 o
  -6   6   3     2659.16     2780.75     83.06 o
  -5   6   3     7284.37     7256.96    164.84 o
  -4   6   3    11983.60    11629.42    243.46 o
  -3   6   3    28272.59    28055.60    548.11 o
  -2   6   3       62.27       48.90     24.06 o
  -1   6   3    11318.26    11265.70    208.04 o
   0   6   3    34430.00    35214.17    622.15 o
   1   6   3    73829.17    73272.13   1226.13 o
   2   6   3      784.55      740.06     42.19 o
   3   6   3      720.38      702.09     44.03 o
   4   6   3     8137.89     7718.74    187.54 o
   5   6   3     3619.95     3296.33    119.59 o
   6   6   3      139.36      185.10     51.96 o
   7   6   3      379.69      342.52     75.26 o
   8   6   3     1802.30     1600.10    122.06 o
   9   6   3     1991.98     2081.38    170.06 o
  10   6   3     7953.90     7732.20    984.38 o
  11   6   3      191.29      186.91    302.74 o
  12   6   3      844.55      562.28   1006.90 o
 -13   7   3     1562.21     1621.66    218.46 o
 -12   7   3     4528.60     4653.03    256.24 o
 -11   7   3      787.81      863.40    137.81 o
 -10   7   3     9041.47     8648.85    365.15 o
  -9   7   3      167.73      117.93     99.93 o
  -8   7   3    13984.01    13790.49    323.69 o
  -7   7   3      442.90      341.28     47.97 o
  -6   7   3    19355.37    19327.08    397.55 o
  -5   7   3      559.75      556.33     45.34 o
  -4   7   3    23123.70    22705.15    471.09 o
  -3   7   3      269.41      231.60     36.73 o
  -2   7   3    23490.02    22817.49    415.05 o
  -1   7   3     3468.31     3318.18     83.46 o
   0   7   3    49347.95    49455.84    893.50 o
   1   7   3    15536.59    15311.39    319.17 o
   2   7   3    25138.53    24734.38    507.54 o
   3   7   3    10824.37     9811.85    233.63 o
   4   7   3    13831.82    12672.39    304.03 o
   5   7   3    15084.23    13949.48    318.90 o
   6   7   3     4888.30     4477.61    163.68 o
   7   7   3     8552.33     7974.36    329.04 o
   8   7   3      785.61      518.83    147.62 o
   9   7   3     8214.25     7623.44    467.14 o
  10   7   3      160.02      202.86    144.50 o
  11   7   3     5281.11     5669.92    481.63 o
 -13   8   3     5650.92     6127.12    412.06 o
 -12   8   3     9444.61     9539.06    417.35 o
 -11   8   3      107.17      130.97    139.93 o
 -10   8   3     1284.48     1168.02    143.53 o
  -9   8   3    11080.60    11287.44    454.58 o
  -8   8   3     6019.82     6101.46    239.84 o
  -7   8   3     1408.64     1337.32     80.24 o
  -6   8   3     1751.49     1755.44     77.93 o
  -5   8   3    14091.64    13952.19    301.45 o
  -4   8   3    14621.73    14353.61    316.49 o
  -3   8   3    32271.53    31802.28    633.84 o
  -2   8   3     3035.99     2990.28     89.84 o
  -1   8   3    15798.61    15732.83    305.76 o
   0   8   3    31690.91    30749.87    597.57 o
   1   8   3    84359.59    81044.62   1564.99 o
   2   8   3      810.06      949.78     60.57 o
   3   8   3     8251.77     7565.93    194.90 o
   4   8   3    13375.29    12456.83    299.20 o
   5   8   3    10970.14    10115.13    242.39 o
   6   8   3     1226.39     1186.14     85.86 o
   7   8   3       18.43      -69.32     85.55 o
   8   8   3     1273.85     1122.79    135.59 o
   9   8   3     1579.76     1384.89    150.51 o
  10   8   3     8463.11     7511.64    671.55 o
  11   8   3      291.93       26.16    352.96 o
 -13   9   3      442.84      765.36    217.38 o
 -12   9   3     1884.01     1567.20    187.16 o
 -11   9   3        4.94        7.43    132.31 o
 -10   9   3    11932.86    11701.25    480.98 o
  -9   9   3      496.65      665.37    131.09 o
  -8   9   3    17928.66    17292.65    652.66 o
  -7   9   3      883.66      817.61     72.51 o
  -6   9   3    45395.47    43781.60    945.52 o
  -5   9   3     7948.08     7900.73    191.54 o
  -4   9   3    18961.91    18438.64    409.97 o
  -3   9   3       16.58       12.48     42.07 o
  -2   9   3     7538.45     7412.29    193.20 o
  -1   9   3        0.62       28.06     41.62 o
   0   9   3     5542.68     5385.71    146.61 o
   1   9   3     7181.31     6541.97    177.73 o
   2   9   3     2790.00     2640.71     97.33 o
   3   9   3    23944.81    21287.35    453.11 o
   4   9   3     7534.64     7125.40    183.65 o
   5   9   3    18618.20    16999.01    438.30 o
   6   9   3     1667.39     1691.30    111.74 o
   7   9   3    20528.00    19501.67    708.22 o
   8   9   3     6866.42     6406.17    384.33 o
   9   9   3     5006.66     4471.64    348.42 o
  10   9   3     1411.11     1020.96    198.39 o
  11   9   3     1779.89     1442.61    269.38 o
 -12  10   3     3239.89     3319.68    249.23 o
 -11  10   3     1616.92     1418.84    179.52 o
 -10  10   3       60.24      -11.66    138.41 o
  -9  10   3    20129.16    20358.55    765.24 o
  -8  10   3      957.98      842.37    127.59 o
  -7  10   3    10678.66    10810.36    309.03 o
  -6  10   3        5.44      -42.63     54.99 o
  -5  10   3    24963.29    24555.00    586.49 o
  -4  10   3     1046.66      938.07     72.43 o
  -3  10   3    32680.08    31682.81    714.42 o
  -2  10   3      461.05      427.84     61.06 o
  -1  10   3     5354.21     5332.98    167.49 o
   0  10   3    15196.55    14481.70    351.00 o
   1  10   3    37043.96    35294.58    739.78 o
   2  10   3      668.34      590.58     63.43 o
   3  10   3     4298.33     3948.82    125.26 o
   4  10   3    29817.54    26992.74    606.35 o
   5  10   3     8806.10     7934.89    223.23 o
   6  10   3    11584.37    10831.98    380.39 o
   7  10   3     3354.79     3000.55    199.88 o
   8  10   3     4271.46     4096.75    342.95 o
   9  10   3      494.03      455.67    166.10 o
  10  10   3     7286.27     6969.44    701.63 o
  11  10   3     1081.48     1213.94    374.60 o
 -12  11   3     2149.97     1727.49    219.63 o
 -11  11   3       23.77      -13.77    157.44 o
 -10  11   3     5146.35     5138.46    368.36 o
  -9  11   3     1523.94     1419.92    177.68 o
  -8  11   3     3646.48     3536.97    233.99 o
  -7  11   3        5.65       79.27     95.26 o
  -6  11   3    22245.46    21997.62    570.79 o
  -5  11   3     3696.84     3546.96    183.95 o
  -4  11   3     2114.74     2034.48    107.03 o
  -3  11   3      975.15      891.95     83.76 o
  -2  11   3    14075.04    13619.63    357.68 o
  -1  11   3     2071.75     2097.54    116.63 o
   0  11   3     4287.30     4025.03    173.53 o
   1  11   3     4531.49     4180.14    160.23 o
   2  11   3      873.01      853.04     75.82 o
   3  11   3    13044.77    11681.67    322.61 o
   4  11   3     8821.58     8437.83    274.45 o
   5  11   3     3016.76     2799.60    164.01 o
   6  11   3      408.14      254.83    202.53 o
   7  11   3    16670.25    16192.69    635.28 o
   8  11   3     4773.49     4812.25    372.16 o
   9  11   3     1401.32     1277.25    228.46 o
  10  11   3        4.58     -327.82    163.91 o
  11  11   3     1408.32      875.19    561.33 o
 -12  12   3     1260.50     1330.58    219.87 o
 -11  12   3     3683.22     3361.70    267.28 o
 -10  12   3        2.95       -5.38    158.54 o
  -9  12   3    27312.45    26896.15   1000.65 o
  -8  12   3      794.58      627.09    163.27 o
  -7  12   3    26620.75    27234.29   1125.45 o
  -6  12   3      753.07      872.58    111.34 o
  -5  12   3    34679.71    36196.54    950.71 o
  -4  12   3       20.28      -84.02     69.00 o
  -3  12   3    37302.83    38150.35    938.91 o
  -2  12   3     2819.47     2559.38    136.00 o
  -1  12   3     3721.95     3774.81    160.33 o
   0  12   3     9506.15     8858.33    274.29 o
   1  12   3     2606.00     2225.01    129.85 o
   2  12   3    11905.31    11188.38    420.39 o
   3  12   3      506.80      359.51     76.96 o
   4  12   3    30567.91    26826.31    808.45 o
   5  12   3     7989.36     7454.32    292.11 o
   6  12   3    19944.32    18582.73    658.73 o
   7  12   3     9852.49     8750.36    414.85 o
   8  12   3     9579.58     9030.14    560.61 o
   9  12   3     2972.89     2815.26    279.07 o
  10  12   3     6735.24     6441.14    487.20 o
 -12  13   3     1549.79     1505.84    247.37 o
 -11  13   3     1040.57      927.55    281.06 o
 -10  13   3      617.80      431.16    225.78 o
  -9  13   3     2171.91     2484.33    236.93 o
  -8  13   3      655.89      325.55    172.66 o
  -7  13   3     1333.28     1294.60    166.23 o
  -6  13   3     6669.75     6530.22    416.71 o
  -5  13   3     1276.87     1066.72    176.49 o
  -4  13   3      580.26      536.69    120.91 o
  -3  13   3     9306.78     9351.28    310.91 o
  -2  13   3    10004.15    10469.42    325.70 o
  -1  13   3      184.90      100.05     82.68 o
   0  13   3     6726.02     6321.53    232.89 o
   1  13   3     1068.12      847.22    100.56 o
   2  13   3     3818.62     3604.54    219.64 o
   3  13   3     1039.45      811.92     99.96 o
   4  13   3     9889.90     9110.72    435.75 o
   5  13   3      435.28      103.76    151.78 o
   6  13   3       30.22     -245.11    134.55 o
   7  13   3     5902.22     5252.52    339.28 o
   8  13   3      717.86      689.47    206.97 o
   9  13   3      166.55      -17.43    226.01 o
  10  13   3     1363.57     1164.41    232.49 o
 -11  14   3     4899.76     4158.24    325.99 o
 -10  14   3     1464.94      981.59    219.99 o
  -9  14   3    11208.17    11282.54    559.47 o
  -8  14   3     1636.81     1390.53    208.85 o
  -7  14   3    15696.83    16180.95   1093.51 o
  -6  14   3      580.16      533.51    131.39 o
  -5  14   3    22478.01    24498.88    923.74 o
  -4  14   3      112.50      199.21    101.06 o
  -3  14   3    21062.44    22363.78    795.20 o
  -2  14   3      233.69      165.49     93.55 o
  -1  14   3    22181.45    22860.01    593.36 o
   0  14   3     8859.13     8744.18    297.28 o
   1  14   3    14477.66    15395.35    622.67 o
   2  14   3     7933.80     8129.04    362.79 o
   3  14   3     6032.41     6028.36    360.46 o
   4  14   3    11605.15    11276.82    762.35 o
   5  14   3     8119.63     7669.56    563.32 o
   6  14   3    12356.53    12129.76    700.00 o
   7  14   3     4820.79     4881.06    298.21 o
   8  14   3     9850.97     9380.29    460.47 o
   9  14   3      825.42      578.08    260.07 o
  10  14   3     8162.95     9131.33    555.14 o
 -11  15   3     1540.31     1830.80    267.03 o
 -10  15   3      153.70     -365.38    200.93 o
  -9  15   3     1274.13      965.98    223.41 o
  -8  15   3     3023.24     2534.40    262.78 o
  -7  15   3     1605.64     1340.00    213.93 o
  -6  15   3     1252.32     1287.54    171.78 o
  -5  15   3      345.75      277.29    127.94 o
  -4  15   3      341.83      379.64    120.48 o
  -3  15   3    11874.01    12681.30    743.22 o
  -2  15   3    12919.82    13788.08    456.70 o
  -1  15   3      122.23      -22.80     97.15 o
   0  15   3     5406.53     5457.03    230.36 o
   1  15   3       22.26      -43.07    114.90 o
   2  15   3     3211.54     3272.93    228.56 o
   3  15   3      234.11      -41.04    137.68 o
   4  15   3     3553.82     3220.51    222.44 o
   5  15   3     3579.75     3321.33    426.22 o
   6  15   3     2561.44     2636.87    409.35 o
   7  15   3     1255.49     1224.47    266.70 o
   8  15   3      372.59      178.48    196.14 o
   9  15   3        0.31     -346.26    196.30 o
 -10  16   3     6185.80     6237.59    437.80 o
  -9  16   3     4075.13     4094.65    329.75 o
  -8  16   3      603.09      120.41    206.88 o
  -7  16   3     6005.93     5698.90    361.17 o
  -6  16   3        2.83     -165.45    148.72 o
  -5  16   3    14729.82    16173.24    801.33 o
  -4  16   3     3823.21     3860.32    249.84 o
  -3  16   3    17728.54    19256.83    695.20 o
  -2  16   3    17071.47    19069.51    585.41 o
  -1  16   3    30848.11    34576.07   1294.20 o
   0  16   3     6463.20     7104.95    274.12 o
   1  16   3    19207.02    21248.96    826.66 o
   2  16   3     4997.06     4916.51    242.49 o
   3  16   3    20264.58    21896.73    898.41 o
   4  16   3     2180.57     1732.28    201.99 o
   5  16   3     3551.18     3720.39    270.43 o
   6  16   3     3829.94     3972.71    372.36 o
   7  16   3      245.90      165.79    205.76 o
   8  16   3     6318.01     6615.47    419.65 o
   9  16   3       21.36     -293.15    203.13 o
 -10  17   3      133.11       45.03    239.94 o
  -9  17   3      438.86      351.21    264.22 o
  -8  17   3      359.93      -96.47    292.23 o
  -7  17   3      982.90      567.83    220.45 o
  -6  17   3     1812.59     1507.11    207.90 o
  -5  17   3     1016.64      876.38    247.63 o
  -4  17   3      625.59      524.17    150.96 o
  -3  17   3      275.03      456.90    141.47 o
  -2  17   3     1977.55     2062.41    173.14 o
  -1  17   3     1778.79     1957.16    172.75 o
   0  17   3       61.61        8.33    123.89 o
   1  17   3        4.50       91.74    127.87 o
   2  17   3     1122.18     1107.31    158.66 o
   3  17   3      993.65      940.32    174.27 o
   4  17   3      708.00      618.78    173.64 o
   5  17   3      718.71      553.15    191.03 o
   6  17   3      154.21      112.30    180.18 o
   7  17   3     1782.34     1804.92    242.37 o
   8  17   3     1353.34     1329.46    251.42 o
  -9  18   3     3062.56     3041.50    326.27 o
  -8  18   3      126.76      141.50    231.67 o
  -7  18   3     7305.38     7322.08    681.67 o
  -6  18   3       90.10       23.88    190.69 o
  -5  18   3    10421.60    12220.29    686.35 o
  -4  18   3     1889.16     2164.97    239.84 o
  -3  18   3    13014.73    14501.06    773.22 o
  -2  18   3     7056.52     8193.30    365.07 o
  -1  18   3    33688.65    38428.50   1133.02 o
   0  18   3      968.81     1037.78    202.03 o
   1  18   3    13801.80    15331.04    525.14 o
   2  18   3     7246.45     8448.27    373.51 o
   3  18   3    20565.69    23659.20   1399.03 o
   4  18   3     1854.97     1619.47    219.99 o
   5  18   3     2179.04     2057.02    246.12 o
   6  18   3     5666.73     5684.56    574.62 o
   7  18   3      194.65      -27.69    297.73 o
   8  18   3     6929.06     6966.52    476.73 o
  -8  19   3      218.85      -63.61    247.51 o
  -7  19   3       55.24     -139.18    224.35 o
  -6  19   3     2675.63     2953.46    345.87 o
  -5  19   3     3504.57     3630.80    347.08 o
  -4  19   3     1285.84     1224.28    207.51 o
  -3  19   3      884.73      787.48    171.24 o
  -2  19   3     1136.66      949.31    193.06 o
  -1  19   3     1689.63     1601.72    177.79 o
   0  19   3     3262.42     3775.40    305.07 o
   1  19   3       61.40      -56.59    146.32 o
   2  19   3     3376.64     3429.85    242.88 o
   3  19   3     1705.43     1822.78    228.57 o
   4  19   3        1.42       24.52    193.41 o
   5  19   3        2.49       45.55    196.02 o
   6  19   3        9.08      184.90    211.77 o
   7  19   3      530.34      391.06    236.61 o
  -8  20   3       41.65     -350.57    294.20 o
  -7  20   3    17549.29    17794.90   1111.63 o
  -6  20   3     1033.91      902.70    289.19 o
  -5  20   3    11420.37    12348.75    589.81 o
  -4  20   3      681.92      399.46    202.54 o
  -3  20   3     5409.27     6102.00    377.60 o
  -2  20   3      461.30      438.34    169.02 o
  -1  20   3    14411.98    16779.68    591.78 o
   0  20   3       11.64       51.89    152.20 o
   1  20   3     2275.57     2251.71    224.61 o
   2  20   3    11882.99    13158.17    657.46 o
   3  20   3    12614.01    13545.50    609.36 o
   4  20   3     5427.23     5733.24    389.22 o
   5  20   3     1867.43     1803.20    263.04 o
   6  20   3    12857.51    13943.96   1005.46 o
  -7  21   3        1.77     -129.39    252.26 o
  -6  21   3       13.65     -472.33    321.08 o
  -5  21   3      217.09      244.04    260.08 o
  -4  21   3     1073.00     1114.80    238.99 o
  -3  21   3       59.13     -136.48    187.42 o
  -2  21   3     2194.56     2364.36    239.97 o
  -1  21   3      374.10      492.77    183.83 o
   0  21   3     1581.17     1410.70    219.02 o
   1  21   3      777.41      613.50    247.56 o
   2  21   3     1106.09     1495.28    231.23 o
   3  21   3      251.70      383.64    209.39 o
   4  21   3      139.50      351.72    224.91 o
   5  21   3      442.11      539.43    236.47 o
  -6  22   3     1108.68     1299.41    318.14 o
  -5  22   3    11348.39    13084.79    716.47 o
  -4  22   3     2074.24     2098.65    282.12 o
  -3  22   3     3659.32     3857.90    340.71 o
  -2  22   3      416.48      559.97    224.78 o
  -1  22   3     8816.46     9449.94    435.00 o
   0  22   3      153.62      165.91    197.48 o
   1  22   3      438.55      450.66    224.58 o
   2  22   3    11997.17    13265.45    645.66 o
   3  22   3     5478.30     5690.72    411.41 o
   4  22   3     6818.90     7243.03    484.04 o
  -4  23   3     1577.53     1522.96    285.19 o
  -3  23   3      319.58      248.90    241.14 o
  -2  23   3      601.60      280.83    230.53 o
  -1  23   3       15.68      142.08    256.37 o
   0  23   3       70.77      -73.43    204.19 o
   1  23   3      964.47      771.26    252.27 o
   2  23   3       15.96      219.90    257.01 o
 -14   0   4     1167.69     1022.51    378.56 o
 -13   0   4    10535.86    11654.53   1640.11 o
 -12   0   4    15345.15    15513.54    917.31 o
 -11   0   4     4400.27     4530.56    350.87 o
 -10   0   4     2670.68     2583.89    203.62 o
  -9   0   4    36686.79    37053.57   1427.00 o
  -8   0   4    44619.42    44399.68   1422.56 o
  -7   0   4    16128.47    16824.55    673.05 o
  -6   0   4     6250.00     6130.65    223.87 o
  -5   0   4    29926.06    30431.73    878.35 o
  -4   0   4     2190.85     2434.05     89.10 o
  -3   0   4    24617.59    25174.17    686.39 o
  -2   0   4     3408.69     3720.40    126.68 o
  -1   0   4      282.33      398.00     35.26 o
   0   0   4    32448.48    34505.35    824.27 o
   1   0   4   168248.30   175277.70   4324.23 o
   2   0   4       65.78      106.91     27.43 o
   3   0   4    20840.86    20133.89    633.52 o
   4   0   4    23044.50    22953.51    661.52 o
   5   0   4    73629.28    74239.60   2312.78 o
   6   0   4     3640.82     3926.80    170.50 o
   7   0   4    29142.31    29816.33   1046.00 o
   8   0   4     2366.95     2467.46    158.82 o
   9   0   4     3822.50     3582.74    306.79 o
  10   0   4     8666.83     9171.34    805.91 o
 -14   1   4      247.42       22.55    237.03 o
 -13   1   4        7.73     -151.44    130.58 o
 -12   1   4      577.87      356.37    139.26 o
 -11   1   4       59.19       40.17     98.21 o
 -10   1   4      537.93      585.08    114.34 o
  -9   1   4      448.27      230.26     63.01 o
  -8   1   4       48.32      -84.80     42.40 o
  -7   1   4     3793.08     3495.13    132.84 o
  -6   1   4      294.74      229.58     33.34 o
  -5   1   4     1148.49     1262.08     48.74 o
  -4   1   4       32.88       33.00     21.92 o
  -3   1   4      377.01      412.79     30.40 o
  -2   1   4     7129.83     7789.33    163.00 o
  -1   1   4     8585.59     9256.74    177.65 o
   0   1   4      507.86      568.59     27.24 o
   1   1   4     1699.06     1614.96     49.46 o
   2   1   4     4125.46     4236.51     88.58 o
   3   1   4       27.88       22.83     20.31 o
   4   1   4     2409.75     2260.84     64.76 o
   5   1   4      514.95      359.47     52.95 o
   6   1   4     4356.12     4481.84    136.26 o
   7   1   4      401.23      349.24     65.92 o
   8   1   4      228.62      317.07     60.26 o
   9   1   4      165.20      -42.79     86.43 o
  10   1   4        7.12      247.82    226.36 o
  11   1   4      145.64      113.18    247.82 o
 -14   2   4     2238.45     2349.41    260.60 o
 -13   2   4     5353.71     5500.65    296.68 o
 -12   2   4    17532.87    17998.29    658.53 o
 -11   2   4     2038.56     2121.63    170.49 o
 -10   2   4     1860.13     1694.64    149.40 o
  -9   2   4    26110.55    26641.46    733.87 o
  -8   2   4    24709.11    24390.11    541.64 o
  -7   2   4    15338.53    15440.46    346.69 o
  -6   2   4     5811.55     5886.14    137.58 o
  -5   2   4    30776.36    31535.12    623.14 o
  -4   2   4     1002.21      984.67     38.09 o
  -3   2   4    76484.05    79801.88   1462.09 o
  -2   2   4     3575.12     3922.34     90.35 o
  -1   2   4     5066.96     5018.91    103.06 o
   0   2   4     9613.55    10111.97    183.91 o
   1   2   4   118244.79   123183.80   2240.17 o
   2   2   4     3084.15     3231.32     73.44 o
   3   2   4    26735.95    27210.85    559.49 o
   4   2   4    24584.97    24887.66    531.43 o
   5   2   4    52260.48    52860.23   1276.24 o
   6   2   4     4713.15     4770.71    148.37 o
   7   2   4    14018.98    14761.54    355.08 o
   8   2   4     5005.85     5150.55    169.98 o
   9   2   4     1998.45     2072.94    121.72 o
  10   2   4    10493.35    12211.54   1079.10 o
  11   2   4     2869.22     3459.74    462.47 o
  12   2   4     2375.64     2368.94    417.59 o
 -14   3   4     1356.65     1409.86    286.29 o
 -13   3   4      159.79       65.12    125.84 o
 -12   3   4     2409.27     2409.09    193.49 o
 -11   3   4      454.58      441.84    122.99 o
 -10   3   4     3525.45     3553.39    223.07 o
  -9   3   4     2313.50     2202.17    127.17 o
  -8   3   4     4500.86     4212.92    131.72 o
  -7   3   4    18131.96    17631.21    389.19 o
  -6   3   4      826.20      878.07     43.67 o
  -5   3   4      240.83      168.16     28.64 o
  -4   3   4     6605.79     6796.70    151.51 o
  -3   3   4      608.80      685.95     32.45 o
  -2   3   4       36.75       39.07     21.51 o
  -1   3   4    19267.54    20374.66    375.70 o
   0   3   4     1738.12     1892.60     51.76 o
   1   3   4     5452.88     5486.30    117.59 o
   2   3   4    10110.30    10263.42    198.25 o
   3   3   4       81.30       39.15     24.00 o
   4   3   4     4696.60     4602.30    125.89 o
   5   3   4      434.31      460.50     51.83 o
   6   3   4    13819.03    13967.35    351.02 o
   7   3   4     2103.55     2090.59     87.49 o
   8   3   4      776.44      855.63     78.64 o
   9   3   4       18.55      188.58     96.71 o
  10   3   4      343.93      625.33    222.40 o
  11   3   4      119.08      550.28    337.58 o
  12   3   4      568.05      694.68    364.90 o
 -14   4   4     4959.88     5007.50    392.87 o
 -13   4   4     1216.52     1287.03    192.93 o
 -12   4   4    11927.71    13089.15    510.93 o
 -11   4   4      341.47      359.01    124.39 o
 -10   4   4     1080.60      865.22    118.93 o
  -9   4   4    11510.67    11581.43    364.14 o
  -8   4   4     3815.86     3705.16    121.13 o
  -7   4   4    19118.51    18588.24    412.62 o
  -6   4   4      290.83      344.14     38.01 o
  -5   4   4    46869.20    45539.18    941.92 o
  -4   4   4     1215.07     1345.46     52.63 o
  -3   4   4    97932.50    97668.55   1786.28 o
  -2   4   4     3455.07     3574.57     83.02 o
  -1   4   4    58799.04    60254.94   1055.30 o
   0   4   4       69.60      193.06     25.78 o
   1   4   4    63214.59    64849.63   1133.73 o
   2   4   4     4466.02     4517.73    107.59 o
   3   4   4     1673.62     1664.03     63.25 o
   4   4   4     1217.08     1263.48     59.85 o
   5   4   4    18275.43    18163.82    426.95 o
   6   4   4     5629.14     5755.54    170.83 o
   7   4   4     5494.45     5717.72    193.14 o
   8   4   4    14716.72    14900.20    455.32 o
   9   4   4     2332.52     2239.98    175.67 o
  10   4   4    15725.74    17141.87   1038.09 o
  11   4   4     5983.13     7288.29    825.42 o
 -13   5   4     1599.05     1555.03    180.21 o
 -12   5   4      602.45      389.84    141.51 o
 -11   5   4      798.31      668.26    116.62 o
 -10   5   4      702.12      598.21    105.86 o
  -9   5   4      442.30      436.40     91.52 o
  -8   5   4     8818.16     8671.95    224.94 o
  -7   5   4     7460.26     7084.30    177.46 o
  -6   5   4      130.69      116.27     36.65 o
  -5   5   4     1325.56     1307.72     53.32 o
  -4   5   4    22075.56    21422.10    417.68 o
  -3   5   4     7213.04     7182.96    157.53 o
  -2   5   4     3680.48     3639.99     84.65 o
  -1   5   4     4154.32     4471.79     97.96 o
   0   5   4    25201.09    26174.19    462.42 o
   1   5   4       27.23       34.53     25.66 o
   2   5   4     7123.92     7101.37    155.05 o
   3   5   4       48.51      119.22     31.97 o
   4   5   4      389.56      407.35     40.05 o
   5   5   4    11074.83    10814.89    285.39 o
   6   5   4    12423.70    12034.93    297.95 o
   7   5   4       68.13       53.81     61.39 o
   8   5   4      580.85      498.18     82.91 o
   9   5   4     7066.45     6923.90    536.47 o
  10   5   4     2507.70     2585.97    231.39 o
  11   5   4      233.41      922.34    347.31 o
 -13   6   4      674.23      358.48    156.31 o
 -12   6   4     8410.02     8929.00    389.17 o
 -11   6   4     1006.94      918.27    134.98 o
 -10   6   4     1219.54     1349.78    139.21 o
  -9   6   4     5459.94     5686.75    241.36 o
  -8   6   4     2826.68     2788.45    117.02 o
  -7   6   4    13998.60    13889.84    304.94 o
  -6   6   4      430.92      478.05     43.33 o
  -5   6   4    34986.76    33556.15    616.60 o
  -4   6   4      680.47      652.70     47.12 o
  -3   6   4    66616.61    65668.66   1319.26 o
  -2   6   4     2667.56     2824.81     75.24 o
  -1   6   4    37726.54    37099.69    686.59 o
   0   6   4     1282.39     1388.07     53.41 o
   1   6   4    50831.81    50696.23    992.20 o
   2   6   4       17.51       59.89     31.77 o
   3   6   4     4783.39     4643.67    123.09 o
   4   6   4     4099.55     3987.06    120.03 o
   5   6   4     2697.43     2738.74     96.24 o
   6   6   4    16478.43    15969.29    369.27 o
   7   6   4     3969.10     3990.53    176.37 o
   8   6   4    17782.83    17461.26    626.46 o
   9   6   4     3951.46     3749.24    280.26 o
  10   6   4    11309.49    11829.79    617.81 o
  11   6   4     3580.12     3559.48    436.43 o
 -13   7   4     5171.47     4934.10    301.28 o
 -12   7   4      196.49      235.20    133.94 o
 -11   7   4      653.25      768.51    136.83 o
 -10   7   4       19.46     -158.34    105.29 o
  -9   7   4      828.62      869.87    124.65 o
  -8   7   4    14451.29    14622.70    387.05 o
  -7   7   4     1158.64     1210.25     76.78 o
  -6   7   4     1607.98     1496.69     68.46 o
  -5   7   4     9568.75     9640.96    218.27 o
  -4   7   4    61664.35    59457.78   1176.00 o
  -3   7   4    21301.89    20954.89    443.33 o
  -2   7   4    16246.96    16018.36    347.00 o
  -1   7   4     1748.73     1807.97     67.55 o
   0   7   4    34577.78    34906.49    696.61 o
   1   7   4     4220.19     4093.87    112.88 o
   2   7   4    13715.57    13741.62    294.01 o
   3   7   4     4127.63     3832.48    107.43 o
   4   7   4      708.74      684.44     57.74 o
   5   7   4    11657.44    11320.92    265.30 o
   6   7   4     5594.03     5126.98    160.96 o
   7   7   4     1938.60     1901.77    140.43 o
   8   7   4      229.74      184.29    100.02 o
   9   7   4    14198.27    13472.07    508.73 o
  10   7   4     7093.28     6738.40    599.49 o
  11   7   4     2605.74     3045.58    259.16 o
 -13   8   4      781.43      771.52    173.31 o
 -12   8   4     2576.46     2534.61    206.84 o
 -11   8   4     7627.04     7570.67    348.58 o
 -10   8   4     6312.85     6532.62    309.16 o
  -9   8   4     6421.55     6767.97    314.85 o
  -8   8   4    10953.91    11413.27    472.05 o
  -7   8   4     7246.36     7163.32    182.48 o
  -6   8   4    11415.91    11604.04    266.33 o
  -5   8   4    11956.87    12066.34    275.81 o
  -4   8   4     3874.41     3918.04    121.58 o
  -3   8   4    12360.20    12617.25    289.51 o
  -2   8   4     1168.98     1080.13     67.58 o
  -1   8   4    14791.63    14123.93    315.54 o
   0   8   4      990.71     1027.57     61.26 o
   1   8   4    32042.31    30412.88    621.29 o
   2   8   4    12708.43    12758.23    285.55 o
   3   8   4    23413.48    23127.71    494.65 o
   4   8   4     8626.96     8304.32    210.72 o
   5   8   4    14442.61    13794.41    321.98 o
   6   8   4     3744.33     3570.56    229.78 o
   7   8   4     9727.02     9948.39    466.23 o
   8   8   4     1838.09     1877.37    154.68 o
   9   8   4     2462.75     2340.42    196.36 o
  10   8   4     2163.37     2038.94    221.53 o
  11   8   4      351.58       24.66    298.55 o
 -13   9   4     7183.93     7044.09    356.95 o
 -12   9   4      263.60      383.29    157.65 o
 -11   9   4     3609.30     3335.63    232.19 o
 -10   9   4     1395.63     1193.40    169.32 o
  -9   9   4      798.68      868.79    181.43 o
  -8   9   4    10001.51    10332.80    378.47 o
  -7   9   4     4215.80     4242.35    150.91 o
  -6   9   4     2277.18     2355.06     96.16 o
  -5   9   4     3416.87     3485.38    121.04 o
  -4   9   4    58218.77    56554.11   1233.02 o
  -3   9   4     9473.26     9760.71    254.16 o
  -2   9   4     7673.88     7515.57    208.85 o
  -1   9   4       97.75      169.58     48.00 o
   0   9   4    29296.70    27659.29    635.62 o
   1   9   4      990.29      906.41     64.96 o
   2   9   4    23759.01    23249.52    511.48 o
   3   9   4      941.55      915.87     63.97 o
   4   9   4      368.80      307.24     56.48 o
   5   9   4    18142.72    17098.37    394.27 o
   6   9   4     8732.30     8177.16    427.85 o
   7   9   4      590.96      712.71    124.59 o
   8   9   4       57.19     -149.46    154.07 o
   9   9   4    10596.15    10377.28    656.77 o
  10   9   4     4583.24     4948.92    589.53 o
  11   9   4     3636.34     3809.84    514.30 o
 -12  10   4      689.80      792.63    181.71 o
 -11  10   4     7392.70     7878.23    674.19 o
 -10  10   4     8369.30     8417.53    390.40 o
  -9  10   4     2258.28     2426.44    196.59 o
  -8  10   4     8612.24     9028.71    360.23 o
  -7  10   4     6313.09     6174.67    229.07 o
  -6  10   4    14410.77    14702.01    348.22 o
  -5  10   4       63.63       43.50     55.76 o
  -4  10   4     2858.23     2816.32    120.53 o
  -3  10   4       79.22       70.66     54.85 o
  -2  10   4     2070.11     1795.86    100.47 o
  -1  10   4    15026.01    14291.28    378.75 o
   0  10   4      873.63      944.22     72.38 o
   1  10   4    12781.40    12806.60    299.03 o
   2  10   4    21235.98    19809.76    455.84 o
   3  10   4    36200.19    35047.75    729.21 o
   4  10   4     1271.93     1082.22     80.87 o
   5  10   4    17341.69    16149.14    524.27 o
   6  10   4     2287.48     2076.83    163.05 o
   7  10   4     7709.71     6889.38    456.42 o
   8  10   4     1119.71      995.37    188.59 o
   9  10   4     1577.94     1448.91    216.40 o
  10  10   4       24.59       27.82    240.93 o
 -12  11   4     4157.95     4474.66    296.47 o
 -11  11   4     4664.88     4609.82    366.20 o
 -10  11   4     6845.56     6508.28    338.76 o
  -9  11   4     6375.44     5889.94    313.92 o
  -8  11   4    21090.35    20808.76    789.16 o
  -7  11   4    16370.83    16319.19    513.73 o
  -6  11   4     3570.35     3790.90    156.41 o
  -5  11   4     1046.88      973.82     88.73 o
  -4  11   4    12143.71    11737.66    322.31 o
  -3  11   4     2640.63     2500.58    123.78 o
  -2  11   4     2730.76     2504.28    123.35 o
  -1  11   4     6318.89     5960.61    205.90 o
   0  11   4    15059.65    13858.79    351.55 o
   1  11   4    12248.67    11637.37    316.65 o
   2  11   4    27471.94    26214.57    618.53 o
   3  11   4     6670.46     6153.96    179.02 o
   4  11   4    22793.25    21608.87    560.84 o
   5  11   4     5306.93     5004.81    231.48 o
   6  11   4    30932.90    28455.83    937.52 o
   7  11   4       76.60      150.86    128.79 o
   8  11   4     2595.53     2704.49    231.36 o
   9  11   4     2921.83     2817.34    228.10 o
  10  11   4     1811.47     1511.02    250.17 o
 -12  12   4      166.26      205.82    191.77 o
 -11  12   4     3009.53     3191.38    263.91 o
 -10  12   4     5557.63     5582.37    326.57 o
  -9  12   4       37.18      -41.03    147.29 o
  -8  12   4       18.55     -253.03    128.85 o
  -7  12   4     9573.74     9597.89    377.93 o
  -6  12   4     1231.71     1110.42    115.40 o
  -5  12   4    11110.47    11438.47    324.24 o
  -4  12   4     1291.74     1339.86    103.55 o
  -3  12   4     6279.64     5705.95    215.53 o
  -2  12   4     1324.91     1150.13    101.32 o
  -1  12   4    25384.26    23609.69    620.60 o
   0  12   4     2855.18     2681.08    134.82 o
   1  12   4     2092.41     1806.20    115.14 o
   2  12   4     6486.30     6076.09    240.23 o
   3  12   4    12702.34    12040.04    297.41 o
   4  12   4       70.30       10.36     89.45 o
   5  12   4      671.78      530.21    121.85 o
   6  12   4     2214.42     1756.93    180.16 o
   7  12   4     1406.06     1114.92    190.89 o
   8  12   4     2097.38     1948.04    203.91 o
   9  12   4      840.60      614.05    206.36 o
  10  12   4      200.91       42.07    192.43 o
 -12  13   4     3849.91     3283.52    356.84 o
 -11  13   4     5308.36     5839.14    358.14 o
 -10  13   4     6487.83     6388.57    363.20 o
  -9  13   4     8390.16     8611.36    547.16 o
  -8  13   4    11685.03    11813.21    523.17 o
  -7  13   4    11184.97    11283.42    506.44 o
  -6  13   4     6843.27     6342.95    270.12 o
  -5  13   4     5217.27     5469.08    324.96 o
  -4  13   4    12462.58    12234.15    365.96 o
  -3  13   4     1097.04      968.08    107.26 o
  -2  13   4     7154.81     6648.17    239.36 o
  -1  13   4     7703.87     7159.40    242.13 o
   0  13   4    13663.63    12529.06    362.64 o
   1  13   4     7829.31     7663.81    342.90 o
   2  13   4    21098.55    19680.21    787.57 o
   3  13   4     4519.27     3912.79    196.29 o
   4  13   4    24431.89    22846.97    916.89 o
   5  13   4     5127.05     4567.91    262.08 o
   6  13   4    24444.84    23942.09   1150.74 o
   7  13   4     1989.22     1938.57    224.83 o
   8  13   4     4533.92     4126.58    413.60 o
   9  13   4     3291.38     2922.77    268.63 o
 -11  14   4      634.06      523.52    216.10 o
 -10  14   4     1165.34      847.62    215.94 o
  -9  14   4     1250.18      716.69    228.84 o
  -8  14   4     2434.52     2136.41    230.03 o
  -7  14   4     4993.12     4593.42    268.24 o
  -6  14   4       41.06      -66.83    117.11 o
  -5  14   4    11772.98    11954.38    406.79 o
  -4  14   4       48.13     -116.29     97.26 o
  -3  14   4    10370.65     9612.10    316.00 o
  -2  14   4       33.16      -31.25     89.90 o
  -1  14   4    18610.90    17921.67    487.58 o
   0  14   4    15429.82    14483.04    526.25 o
   1  14   4      496.93      191.65    102.30 o
   2  14   4     1093.94      994.23    118.94 o
   3  14   4     2490.54     2249.04    196.66 o
   4  14   4     1300.98      983.27    152.62 o
   5  14   4     1570.39     1650.09    188.95 o
   6  14   4     2857.89     2613.21    230.00 o
   7  14   4       94.23      190.11    168.47 o
   8  14   4     3899.95     4076.43    383.64 o
   9  14   4      887.62      710.88    254.67 o
 -11  15   4     3426.34     2968.65    303.36 o
 -10  15   4     1694.44     1492.10    247.78 o
  -9  15   4     3654.88     3203.61    283.80 o
  -8  15   4     6403.38     5787.96    355.59 o
  -7  15   4     1169.80      840.53    169.02 o
  -6  15   4    17674.11    17162.51    826.32 o
  -5  15   4      403.99      444.03    128.33 o
  -4  15   4    35764.50    36761.07   1027.74 o
  -3  15   4      522.32      327.79    148.43 o
  -2  15   4    39385.26    38856.21    992.15 o
  -1  15   4      727.26      345.71    120.17 o
   0  15   4    20828.47    20471.76    726.90 o
   1  15   4       23.61     -103.68     98.86 o
   2  15   4    14777.19    15261.96    875.36 o
   3  15   4      252.97     -124.41    118.56 o
   4  15   4     8190.87     7448.99    363.30 o
   5  15   4     3296.06     3068.00    281.58 o
   6  15   4     5592.84     5100.02    369.80 o
   7  15   4     8681.19     8228.28    464.57 o
   8  15   4     3392.00     3040.34    405.04 o
   9  15   4     6215.43     6394.98    748.46 o
 -10  16   4      794.18      604.74    241.68 o
  -9  16   4     1041.93      556.08    224.55 o
  -8  16   4     1437.24     1437.67    255.67 o
  -7  16   4     1718.95     1584.82    233.10 o
  -6  16   4      454.25      146.91    165.63 o
  -5  16   4     2079.69     1942.50    272.98 o
  -4  16   4      655.82      542.02    138.41 o
  -3  16   4      160.01       21.75    118.78 o
  -2  16   4      434.52      120.78    118.81 o
  -1  16   4     5616.48     5451.77    239.50 o
   0  16   4     6123.31     5755.47    248.38 o
   1  16   4      837.08      628.45    135.55 o
   2  16   4     1044.98      555.44    136.80 o
   3  16   4     1700.09     1407.98    171.55 o
   4  16   4      864.17      374.16    161.20 o
   5  16   4      320.34        4.76    168.33 o
   6  16   4      211.82      -90.76    205.71 o
   7  16   4       22.99       26.70    192.58 o
   8  16   4      852.15      570.14    286.77 o
 -10  17   4     1863.95      971.86    267.30 o
  -9  17   4     1693.97     1416.15    271.26 o
  -8  17   4     5154.72     4817.91    357.42 o
  -7  17   4        2.62     -151.10    198.77 o
  -6  17   4    23374.21    25102.17    980.86 o
  -5  17   4     1413.74     1159.40    212.80 o
  -4  17   4    22153.75    23083.04    987.74 o
  -3  17   4       13.98      -11.88    130.85 o
  -2  17   4    37906.69    39649.86   1057.12 o
  -1  17   4     2034.20     1643.18    168.84 o
   0  17   4    24838.06    25835.23    808.16 o
   1  17   4      954.46      564.89    146.13 o
   2  17   4    13537.86    13961.18    530.84 o
   3  17   4      590.07       42.57    170.70 o
   4  17   4     6380.44     6504.94    475.88 o
   5  17   4     2219.97     1979.38    243.99 o
   6  17   4     1371.74      984.39    223.34 o
   7  17   4     9903.41     9935.66    507.08 o
   8  17   4     3573.65     3422.13    317.91 o
  -9  18   4       58.54     -389.19    228.27 o
  -8  18   4       57.71       -6.86    224.80 o
  -7  18   4       46.69       44.77    215.96 o
  -6  18   4     1665.64     1298.14    234.65 o
  -5  18   4     1153.38     1081.26    213.57 o
  -4  18   4      214.97       -4.96    159.34 o
  -3  18   4     3125.24     3258.95    264.30 o
  -2  18   4     1430.09     1411.32    172.59 o
  -1  18   4        1.65      -28.80    138.85 o
   0  18   4      227.74        7.69    147.26 o
   1  18   4     1206.50      932.09    173.81 o
   2  18   4     6540.96     6471.82    321.08 o
   3  18   4     2183.31     2061.04    245.42 o
   4  18   4       39.94     -142.63    179.25 o
   5  18   4      328.75       -9.74    192.82 o
   6  18   4      153.89     -106.71    210.10 o
   7  18   4      346.85      111.89    222.23 o
  -8  19   4     5798.50     5087.55    494.12 o
  -7  19   4     1004.42      681.39    259.27 o
  -6  19   4    16460.06    18524.11    943.46 o
  -5  19   4     6375.16     7020.49    517.45 o
  -4  19   4     5939.93     6351.17    354.06 o
  -3  19   4      209.06       80.32    172.18 o
  -2  19   4    26090.19    29144.40    903.43 o
  -1  19   4      456.42      573.71    171.40 o
   0  19   4    15081.37    15861.21    546.23 o
   1  19   4      473.02       82.82    168.94 o
   2  19   4    13299.61    13819.39    553.42 o
   3  19   4     4455.61     4604.36    400.66 o
   4  19   4    12119.81    13709.12   1020.16 o
   5  19   4     1138.55     1123.37    252.94 o
   6  19   4     1274.43     1077.91    254.77 o
  -8  20   4      226.62     -154.62    253.16 o
  -7  20   4      443.10      276.05    261.85 o
  -6  20   4      108.89     -280.14    253.59 o
  -5  20   4     1967.47     1613.11    261.90 o
  -4  20   4        1.31       22.84    196.33 o
  -3  20   4     5180.70     5887.21    329.34 o
  -2  20   4      306.39      215.92    175.15 o
  -1  20   4     1212.93     1032.57    274.18 o
   0  20   4      111.02       67.22    228.44 o
   1  20   4      867.04      889.47    242.96 o
   2  20   4      591.69      390.75    207.06 o
   3  20   4       71.25     -169.52    194.25 o
   4  20   4      124.33      -71.69    223.84 o
   5  20   4       29.54      -66.70    221.69 o
  -7  21   4     1758.99     1827.13    398.98 o
  -6  21   4     7553.79     7665.84    543.68 o
  -5  21   4     6892.70     6937.17    434.11 o
  -4  21   4      330.42      256.69    224.26 o
  -3  21   4       20.96     -117.78    208.30 o
  -2  21   4    10187.39    11008.79    461.12 o
  -1  21   4       92.34      -47.29    175.98 o
   0  21   4     7424.10     6665.61    375.20 o
   1  21   4     4087.17     4001.75    316.55 o
   2  21   4     9351.25     9697.82    475.50 o
   3  21   4     5719.93     5248.92    418.18 o
   4  21   4    15952.29    17390.15    828.76 o
  -5  22   4      679.30      560.41    251.78 o
  -4  22   4      477.76      226.30    254.40 o
  -3  22   4     1274.98     1092.62    262.94 o
  -2  22   4       34.36      250.79    227.19 o
  -1  22   4     1630.91     1647.94    242.18 o
   0  22   4      548.76      437.95    215.87 o
   1  22   4     1388.51     1749.67    283.41 o
   2  22   4      793.05     1042.06    250.17 o
   3  22   4     1870.46     1635.49    303.43 o
  -3  23   4      330.25      200.22    291.79 o
  -2  23   4     9344.46     9767.20    686.42 o
  -1  23   4       94.86     -371.98    238.15 o
   0  23   4     5703.85     6052.59    427.18 o
   1  23   4     1685.94     1165.83    279.00 o
 -14   1   5     1613.53     1582.94    193.21 o
 -13   1   5    17793.54    19023.47    792.30 o
 -12   1   5       40.63     -129.07    116.18 o
 -11   1   5    23771.74    24613.88    986.18 o
 -10   1   5      686.58      649.82    113.75 o
  -9   1   5    13813.75    14342.14    434.53 o
  -8   1   5     4668.61     4802.41    166.16 o
  -7   1   5    47698.09    47646.68   1013.72 o
  -6   1   5       32.30      -15.65     33.55 o
  -5   1   5      339.31      424.56     37.94 o
  -4   1   5    45820.22    46013.06    968.71 o
  -3   1   5    12494.14    12901.10    261.59 o
  -2   1   5    18904.75    18828.83    370.82 o
  -1   1   5      325.14      363.66     29.15 o
   0   1   5    99778.44   103383.14   1769.46 o
   1   1   5      875.27      824.65     47.90 o
   2   1   5   122881.75   128099.88   2550.34 o
   3   1   5     2253.79     2296.14     73.32 o
   4   1   5    29470.52    30135.60    704.92 o
   5   1   5      946.09      999.38     60.43 o
   6   1   5    38068.68    39472.46    930.83 o
   7   1   5     1000.19     1188.41     87.60 o
   8   1   5     2188.74     2348.89    143.84 o
   9   1   5    13034.65    13377.67    448.77 o
  10   1   5     5090.44     5238.81    395.01 o
  11   1   5     4160.84     5259.53    438.08 o
 -14   2   5      129.05      -17.93    193.95 o
 -13   2   5      932.59      813.45    175.01 o
 -12   2   5     3676.74     3848.09    249.54 o
 -11   2   5      664.69      535.36    140.46 o
 -10   2   5     1742.08     1759.56    162.80 o
  -9   2   5      535.87      251.21     90.78 o
  -8   2   5     9143.70     9008.77    224.50 o
  -7   2   5     8108.24     8198.33    195.49 o
  -6   2   5       24.15       25.12     34.47 o
  -5   2   5       19.30        4.74     30.98 o
  -4   2   5     9830.28    10363.48    243.15 o
  -3   2   5     5840.20     6053.28    143.33 o
  -2   2   5     5498.02     5666.21    126.41 o
  -1   2   5     5150.68     5450.48    114.19 o
   0   2   5     2163.21     2270.85     59.97 o
   1   2   5    26519.45    26919.61    556.96 o
   2   2   5     3922.23     3682.70     97.91 o
   3   2   5     5669.71     5898.32    143.86 o
   4   2   5      998.85     1042.47     61.11 o
   5   2   5     2495.98     2643.82     96.10 o
   6   2   5     4781.13     4831.22    158.91 o
   7   2   5      619.07      672.23     77.88 o
   8   2   5        2.01     -102.94     76.88 o
   9   2   5     1458.04     1428.20    123.90 o
  10   2   5      903.96      688.65    206.09 o
  11   2   5      272.38      227.62    202.94 o
 -14   3   5      101.50     -182.09    163.92 o
 -13   3   5     8269.06     8453.85    423.38 o
 -12   3   5       52.00       93.69    134.46 o
 -11   3   5     7371.94     7665.94    376.45 o
 -10   3   5     4245.40     4228.39    247.23 o
  -9   3   5     4598.86     4499.63    222.20 o
  -8   3   5    21254.39    21079.88    496.27 o
  -7   3   5    30165.79    29191.24    561.13 o
  -6   3   5    16309.83    15877.26    342.13 o
  -5   3   5     8118.91     8168.37    190.53 o
  -4   3   5    56458.50    55806.05   1095.52 o
  -3   3   5    62882.40    64224.45   1262.23 o
  -2   3   5    10300.92    10099.24    200.09 o
  -1   3   5      670.07      668.67     34.18 o
   0   3   5    38480.91    38967.79    746.65 o
   1   3   5     3268.16     3516.90    100.10 o
   2   3   5    24299.92    23615.81    491.25 o
   3   3   5      552.23      642.14     43.51 o
   4   3   5    14391.64    14055.56    347.88 o
   5   3   5     9135.69     9736.08    253.84 o
   6   3   5    41182.47    42200.56   1031.30 o
   7   3   5      839.91      940.97     89.66 o
   8   3   5     7168.49     7406.64    266.12 o
   9   3   5     9622.42    10123.76    427.87 o
  10   3   5    11234.85    12426.13    623.54 o
  11   3   5     1108.60     1039.51    226.21 o
 -14   4   5      450.68      377.19    203.97 o
 -13   4   5     1306.10     1319.82    169.34 o
 -12   4   5     5195.51     5747.40    315.07 o
 -11   4   5     1646.54     1633.42    173.96 o
 -10   4   5      361.19      318.42    121.82 o
  -9   4   5      208.26      191.01     99.48 o
  -8   4   5    10609.30    10506.58    261.09 o
  -7   4   5     1761.11     1588.25     66.87 o
  -6   4   5      231.32      233.52     38.03 o
  -5   4   5     2562.96     2838.50     90.90 o
  -4   4   5       40.82       -0.20     32.86 o
  -3   4   5     8912.71     8819.47    212.14 o
  -2   4   5     1501.23     1546.44     57.21 o
  -1   4   5     5579.02     5854.85    136.14 o
   0   4   5     4357.80     4268.49    114.38 o
   1   4   5    27698.14    27954.32    590.89 o
   2   4   5    10627.63    10611.25    240.20 o
   3   4   5      433.88      346.90     41.14 o
   4   4   5     1655.72     1866.61     73.26 o
   5   4   5     8383.82     8235.22    223.23 o
   6   4   5       59.09       32.55     61.83 o
   7   4   5     1136.13     1055.48     95.27 o
   8   4   5      714.25      844.80    104.67 o
   9   4   5       62.08       64.48    112.47 o
  10   4   5     1231.74     1451.05    182.96 o
  11   4   5     1299.22     1262.89    240.99 o
 -13   5   5     3793.24     3622.86    287.29 o
 -12   5   5       19.93      -67.53    128.23 o
 -11   5   5     4429.40     4215.41    233.09 o
 -10   5   5     5241.70     5212.00    314.16 o
  -9   5   5     5457.06     5107.23    247.41 o
  -8   5   5    13981.12    14131.00    323.67 o
  -7   5   5    30946.83    30575.62    609.41 o
  -6   5   5    20675.16    20844.95    450.62 o
  -5   5   5    23612.68    23567.10    503.26 o
  -4   5   5    67063.92    66696.62   1328.17 o
  -3   5   5    61744.20    61649.45   1258.97 o
  -2   5   5    24676.41    25224.26    514.07 o
  -1   5   5    13644.47    14172.68    310.40 o
   0   5   5    19440.28    19324.98    404.18 o
   1   5   5     5017.58     5001.43    127.71 o
   2   5   5    13306.50    13266.39    296.14 o
   3   5   5     5002.58     4862.34    130.37 o
   4   5   5    11965.05    11865.02    281.56 o
   5   5   5    19793.03    19057.02    452.62 o
   6   5   5    27327.80    27880.44    761.53 o
   7   5   5     4075.29     4413.27    201.92 o
   8   5   5    12831.46    13096.28    454.37 o
   9   5   5     6541.74     6537.38    269.79 o
  10   5   5    11534.66    12805.86    665.00 o
  11   5   5      473.45      517.92    235.30 o
 -13   6   5      208.35      274.72    163.15 o
 -12   6   5     3831.41     3636.65    250.99 o
 -11   6   5      265.52      113.63    116.92 o
 -10   6   5       42.15       -4.32    120.66 o
  -9   6   5    13055.73    13178.74    466.61 o
  -8   6   5     8387.70     8196.08    202.65 o
  -7   6   5     2621.56     2589.79     87.58 o
  -6   6   5     4558.23     4603.57    119.95 o
  -5   6   5    12847.13    13000.52    276.95 o
  -4   6   5    14687.95    14906.37    325.47 o
  -3   6   5    21494.54    21011.56    460.90 o
  -2   6   5    28099.69    28626.07    616.33 o
  -1   6   5       50.31       78.95     35.58 o
   0   6   5     2543.32     2718.63     83.85 o
   1   6   5    12302.19    12291.29    255.61 o
   2   6   5     3853.23     4009.56    103.96 o
   3   6   5        1.63        4.86     34.20 o
   4   6   5    18223.22    18143.14    402.85 o
   5   6   5    14404.11    14220.58    338.63 o
   6   6   5     2694.18     2750.87    133.04 o
   7   6   5     8456.96     8162.98    312.60 o
   8   6   5      738.34      711.29    111.80 o
   9   6   5     3176.31     3219.99    184.30 o
  10   6   5     1768.40     1922.51    212.05 o
  11   6   5     5492.20     6256.03    467.76 o
 -13   7   5     4842.40     4343.83    291.73 o
 -12   7   5      722.50      525.68    152.45 o
 -11   7   5     7479.77     7735.09    357.94 o
 -10   7   5     3073.81     3229.23    206.64 o
  -9   7   5     8990.76     8985.79    382.31 o
  -8   7   5     4250.75     4295.12    167.98 o
  -7   7   5    19156.00    19240.39    399.90 o
  -6   7   5    10970.80    10318.58    232.72 o
  -5   7   5     7130.28     6943.96    174.44 o
  -4   7   5    17926.99    17106.76    385.74 o
  -3   7   5     4547.11     4489.58    141.21 o
  -2   7   5    21213.00    20115.78    502.15 o
  -1   7   5     4823.14     5275.62    151.63 o
   0   7   5    25006.89    24844.50    522.63 o
   1   7   5      620.24      750.95     48.59 o
   2   7   5    28944.29    28767.37    545.19 o
   3   7   5       61.21       87.43     39.37 o
   4   7   5    17768.93    17440.70    391.39 o
   5   7   5      110.63      154.91     56.33 o
   6   7   5    14150.45    14190.23    488.80 o
   7   7   5      793.65      896.57    128.54 o
   8   7   5     9984.85     9996.52    379.03 o
   9   7   5     1711.21     1777.57    156.67 o
  10   7   5     3686.02     3935.85    294.34 o
 -13   8   5      818.00      721.57    192.25 o
 -12   8   5     4141.50     4185.76    259.08 o
 -11   8   5       85.15      -56.11    131.40 o
 -10   8   5      164.20      180.53    123.66 o
  -9   8   5    15980.58    16108.35    615.05 o
  -8   8   5    11462.50    11206.97    361.90 o
  -7   8   5     5157.01     5259.16    155.17 o
  -6   8   5     6087.74     6016.26    163.26 o
  -5   8   5    10106.79     9929.73    235.67 o
  -4   8   5    12382.04    12190.52    311.40 o
  -3   8   5    16572.37    16284.54    417.70 o
  -2   8   5    47724.90    47585.78   1193.59 o
  -1   8   5     1578.39     1836.27     86.90 o
   0   8   5      448.56      476.31     51.62 o
   1   8   5    24847.73    25371.88    510.30 o
   2   8   5      628.66      657.51     53.95 o
   3   8   5      729.01      841.40     62.06 o
   4   8   5    12831.61    12946.88    294.82 o
   5   8   5    11345.56    11023.25    346.82 o
   6   8   5     1381.99     1573.29    136.39 o
   7   8   5     8616.35     8030.46    327.60 o
   8   8   5     1602.61     1520.70    150.87 o
   9   8   5     4606.86     4777.39    305.82 o
  10   8   5     2195.70     2141.46    363.29 o
 -13   9   5     3626.79     3713.24    262.11 o
 -12   9   5      747.29      604.56    169.49 o
 -11   9   5    11232.17    11240.21    481.26 o
 -10   9   5      253.34      152.81    128.71 o
  -9   9   5     9251.14     9605.27    415.97 o
  -8   9   5      536.84      570.50    109.48 o
  -7   9   5     3527.26     3687.23    146.27 o
  -6   9   5     2493.08     2563.86    104.67 o
  -5   9   5     3345.76     3226.62    126.54 o
  -4   9   5     2615.44     2757.66    125.77 o
  -3   9   5      912.95      918.59     75.86 o
  -2   9   5    34254.93    34286.30    850.65 o
  -1   9   5      603.61      737.54     64.57 o
   0   9   5    41915.94    40146.09    904.55 o
   1   9   5      477.41      537.54     58.21 o
   2   9   5    36857.31    36135.35    787.24 o
   3   9   5      540.38      418.72     55.25 o
   4   9   5    13935.67    13977.23    330.50 o
   5   9   5     1556.24     1578.50    137.46 o
   6   9   5     2955.18     2817.43    202.74 o
   7   9   5      105.66      -92.44    126.96 o
   8   9   5     3549.93     3671.38    285.24 o
   9   9   5      384.39      198.33    139.30 o
  10   9   5       76.76     -119.22    295.26 o
 -12  10   5    12654.44    13166.62    640.13 o
 -11  10   5       35.25      132.45    151.05 o
 -10  10   5     2629.99     2799.98    217.96 o
  -9  10   5     6799.49     6642.54    330.36 o
  -8  10   5    15534.71    16235.14    548.24 o
  -7  10   5     2012.87     2230.00    164.38 o
  -6  10   5     5015.38     5202.59    178.06 o
  -5  10   5    12698.93    12670.33    348.19 o
  -4  10   5     3736.81     3697.25    145.20 o
  -3  10   5    17139.78    16652.99    460.89 o
  -2  10   5     8665.91     8397.30    254.43 o
  -1  10   5    12262.14    11900.51    334.69 o
   0  10   5      726.27      733.49     72.05 o
   1  10   5    55792.88    54210.42   1229.80 o
   2  10   5     7268.81     7123.78    203.53 o
   3  10   5    10435.62     9743.13    247.83 o
   4  10   5     1283.52     1273.31    112.54 o
   5  10   5    14832.53    14655.07    505.82 o
   6  10   5      168.13      -34.24    143.12 o
   7  10   5     5144.27     4611.29    419.24 o
   8  10   5      998.09      986.50    154.80 o
   9  10   5     2020.49     1827.93    248.46 o
  10  10   5     4128.45     4206.25    395.09 o
 -12  11   5      182.55     -104.82    172.73 o
 -11  11   5     7242.97     8021.71    396.68 o
 -10  11   5      350.50      247.28    152.28 o
  -9  11   5     6865.01     6879.19    344.32 o
  -8  11   5      308.53      415.15    123.03 o
  -7  11   5      272.50      166.52     94.43 o
  -6  11   5     4811.98     4553.87    192.92 o
  -5  11   5     4709.64     4760.68    178.54 o
  -4  11   5     1224.45     1283.16     99.68 o
  -3  11   5     1108.52      925.60     89.85 o
  -2  11   5    27023.24    25695.85    661.39 o
  -1  11   5     2355.23     2144.18    129.35 o
   0  11   5     9865.52     9306.28    275.15 o
   1  11   5      349.24      344.49     74.25 o
   2  11   5     9713.80     9287.83    257.05 o
   3  11   5       65.47      105.80     67.28 o
   4  11   5    11010.57    10641.72    373.94 o
   5  11   5     1432.68     1459.27    168.07 o
   6  11   5      713.55      479.82    129.11 o
   7  11   5     1266.97     1055.74    160.30 o
   8  11   5     3527.63     3238.65    231.07 o
   9  11   5       57.68      207.22    172.96 o
  10  11   5       13.67       11.07    228.44 o
 -12  12   5    11940.35    12047.24    545.08 o
 -11  12   5        9.16       44.60    176.19 o
 -10  12   5     9679.27     9502.44    448.77 o
  -9  12   5     1342.89     1545.51    193.05 o
  -8  12   5    17626.36    17918.47    704.57 o
  -7  12   5       88.98      -33.04    100.14 o
  -6  12   5     4332.82     4161.22    184.60 o
  -5  12   5     8175.98     7929.52    259.61 o
  -4  12   5     1522.58     1276.94    106.67 o
  -3  12   5    22821.04    21182.38    565.78 o
  -2  12   5      997.54      778.97     93.83 o
  -1  12   5    29053.45    27230.89    708.58 o
   0  12   5     1286.61     1154.66    100.61 o
   1  12   5    58349.50    55885.48   1357.85 o
   2  12   5     5292.19     4929.08    246.76 o
   3  12   5    28675.76    26928.15    714.34 o
   4  12   5       11.62      -64.84    101.07 o
   5  12   5    22645.29    20613.92    724.74 o
   6  12   5      344.77      279.60    152.47 o
   7  12   5     4315.31     4210.85    260.99 o
   8  12   5      776.63      515.44    186.40 o
   9  12   5      323.44      587.09    205.89 o
 -11  13   5      192.07      345.07    197.76 o
 -10  13   5      947.78      646.85    193.37 o
  -9  13   5     1630.79     1590.93    208.68 o
  -8  13   5      425.59      327.37    159.78 o
  -7  13   5      443.31      374.76    133.40 o
  -6  13   5    12856.02    12865.27    418.27 o
  -5  13   5    16794.51    16945.78    492.54 o
  -4  13   5       95.38      -95.75     80.41 o
  -3  13   5      304.71      161.64     86.87 o
  -2  13   5     5048.77     4391.11    185.05 o
  -1  13   5     5601.27     4930.90    193.10 o
   0  13   5       80.90       38.57     81.29 o
   1  13   5       90.89       81.69     85.41 o
   2  13   5      740.56      622.94    108.72 o
   3  13   5     2934.34     2475.66    159.61 o
   4  13   5     6226.28     5361.78    262.38 o
   5  13   5       50.74      -69.94    142.47 o
   6  13   5      209.93       36.43    142.88 o
   7  13   5     4534.58     4329.35    304.08 o
   8  13   5     7397.58     6535.06    353.46 o
   9  13   5        0.10       21.56    227.32 o
 -11  14   5      391.29      123.68    209.20 o
 -10  14   5     7877.57     7243.94    481.06 o
  -9  14   5     2532.92     2793.61    281.07 o
  -8  14   5     9443.95     9306.80    668.65 o
  -7  14   5     5211.26     4927.70    278.38 o
  -6  14   5     5217.01     5139.70    253.39 o
  -5  14   5     9173.81     9243.51    336.35 o
  -4  14   5     2269.66     2311.67    167.30 o
  -3  14   5    13399.70    12796.75    388.81 o
  -2  14   5     1330.32     1122.91    119.28 o
  -1  14   5    16164.21    14822.08    422.66 o
   0  14   5      121.47       22.31     88.28 o
   1  14   5    15755.71    14841.77    449.39 o
   2  14   5     2440.43     2305.99    159.96 o
   3  14   5    19585.30    18266.78    785.71 o
   4  14   5      201.48       64.18    128.24 o
   5  14   5    17956.72    15816.92    653.15 o
   6  14   5      620.73      199.49    211.71 o
   7  14   5     8539.16     7006.53    413.04 o
   8  14   5     2440.77     2240.06    248.58 o
 -11  15   5        3.19      -57.27    237.55 o
 -10  15   5      991.12      615.50    221.71 o
  -9  15   5      149.46      132.51    214.24 o
  -8  15   5      394.07      205.45    197.70 o
  -7  15   5        0.55     -115.68    146.54 o
  -6  15   5    11144.51    11442.35    433.21 o
  -5  15   5    12520.61    12781.97    436.37 o
  -4  15   5       30.30      -62.47    111.61 o
  -3  15   5       17.44     -203.50    101.75 o
  -2  15   5      647.04      472.61    114.57 o
  -1  15   5     5387.59     4505.43    201.05 o
   0  15   5     2653.21     2212.39    156.63 o
   1  15   5       25.74     -248.60    124.30 o
   2  15   5      295.02      325.21    126.99 o
   3  15   5     3453.54     3045.40    213.00 o
   4  15   5     1301.37     1097.99    185.77 o
   5  15   5       23.74     -155.12    172.24 o
   6  15   5        3.64     -182.04    180.82 o
   7  15   5     4001.01     4093.80    349.83 o
   8  15   5     6638.84     5801.42    373.76 o
 -10  16   5     4148.15     3641.60    327.84 o
  -9  16   5     3224.08     3491.35    309.45 o
  -8  16   5     4990.87     4456.91    396.13 o
  -7  16   5    14217.13    14147.01    588.47 o
  -6  16   5    14388.16    15399.16    682.21 o
  -5  16   5    15053.12    15114.59    537.69 o
  -4  16   5    10645.42    10204.77    380.00 o
  -3  16   5    12441.95    12165.67    407.88 o
  -2  16   5     8724.54     8274.57    352.48 o
  -1  16   5    10099.72     9340.23    325.69 o
   0  16   5     4346.15     4154.02    223.64 o
   1  16   5     4838.63     4395.83    275.10 o
   2  16   5      558.52       93.96    131.31 o
   3  16   5    15224.88    13446.39    863.24 o
   4  16   5     1939.50     1653.75    242.69 o
   5  16   5     7845.31     6681.64    367.84 o
   6  16   5     5531.91     4756.58    337.52 o
   7  16   5    13528.32    13085.91    725.26 o
 -10  17   5       21.27     -430.73    227.74 o
  -9  17   5      120.09     -205.65    221.97 o
  -8  17   5      662.32      268.91    225.25 o
  -7  17   5     1310.66      927.31    238.42 o
  -6  17   5     1574.83     1375.80    228.63 o
  -5  17   5     1112.55     1146.45    195.44 o
  -4  17   5     1624.46     1381.96    173.24 o
  -3  17   5     1850.84     1483.05    198.47 o
  -2  17   5      541.72      277.85    138.47 o
  -1  17   5      527.72      320.32    134.14 o
   0  17   5        6.09     -258.38    129.19 o
   1  17   5        0.43     -253.22    126.61 o
   2  17   5        3.68     -218.15    145.96 o
   3  17   5       46.13     -183.33    145.89 o
   4  17   5      821.21      648.37    197.49 o
   5  17   5     1468.25     1245.16    222.77 o
   6  17   5      156.14     -155.43    207.45 o
   7  17   5      204.22      325.69    311.08 o
  -9  18   5     1614.85     1281.03    284.94 o
  -8  18   5     3313.85     2448.74    311.58 o
  -7  18   5    10663.76    10331.86    543.16 o
  -6  18   5     8404.38     8874.85    476.24 o
  -5  18   5    10524.18    11014.85    691.51 o
  -4  18   5    10197.05    10425.42    435.73 o
  -3  18   5     7043.45     7796.16    345.43 o
  -2  18   5     5598.98     5348.22    279.27 o
  -1  18   5    16315.67    15878.06    578.00 o
   0  18   5     5675.66     5325.88    286.55 o
   1  18   5     3166.32     2702.48    235.70 o
   2  18   5      865.85      494.47    186.82 o
   3  18   5    10637.17     9941.32    850.23 o
   4  18   5      808.58      721.80    216.76 o
   5  18   5     6980.31     6085.37    392.04 o
   6  18   5     3323.10     2828.68    316.70 o
  -8  19   5     1299.80      868.40    277.98 o
  -7  19   5      712.44      448.48    267.17 o
  -6  19   5      953.77      422.35    220.97 o
  -5  19   5      263.20      154.57    197.19 o
  -4  19   5     2570.23     2550.77    242.35 o
  -3  19   5     6066.81     6482.35    315.25 o
  -2  19   5      485.49      699.85    222.62 o
  -1  19   5      236.37       -0.77    160.44 o
   0  19   5      280.38       23.07    167.73 o
   1  19   5       39.69     -152.12    172.88 o
   2  19   5     1186.75     1037.24    212.14 o
   3  19   5     1698.75     1623.47    251.65 o
   4  19   5      487.86     -165.39    278.31 o
   5  19   5     4349.78     4044.53    433.57 o
   6  19   5     1615.38     1441.04    279.59 o
  -7  20   5     2156.58     2636.05    333.89 o
  -6  20   5     4135.51     4836.05    443.95 o
  -5  20   5     1984.34     1516.97    267.22 o
  -4  20   5     2014.40     1657.15    232.82 o
  -3  20   5     6067.48     6072.05    409.50 o
  -2  20   5       17.40      -65.63    174.45 o
  -1  20   5    25745.06    26583.51    872.86 o
   0  20   5     1444.76     1366.51    220.95 o
   1  20   5     8493.91     7972.55    735.81 o
   2  20   5      463.75      235.39    215.18 o
   3  20   5    18607.16    18784.47   1924.89 o
   4  20   5      644.11      450.54    249.58 o
   5  20   5     4196.69     3681.41    451.20 o
  -6  21   5      677.50      239.86    334.60 o
  -5  21   5      678.56      875.55    256.97 o
  -4  21   5     1026.59      967.35    269.33 o
  -3  21   5     1198.05      777.71    228.69 o
  -2  21   5      394.75      568.33    201.60 o
  -1  21   5        9.18       20.51    202.21 o
   0  21   5      301.38      171.09    211.74 o
   1  21   5        4.69     -165.74    241.87 o
   2  21   5      676.07      445.37    245.69 o
   3  21   5        1.86       -0.95    234.86 o
   4  21   5      759.62      316.60    259.66 o
  -5  22   5     1896.55     1778.62    337.99 o
  -4  22   5      717.44      391.22    314.90 o
  -3  22   5     5863.70     6592.72    433.09 o
  -2  22   5      150.39       44.78    245.54 o
  -1  22   5    23594.12    26571.76    945.07 o
   0  22   5     1583.88     1092.15    311.30 o
   1  22   5     9458.26     9290.69    623.62 o
   2  22   5       53.55      174.96    286.98 o
  -2  23   5     3956.23     4537.70    403.39 o
  -1  23   5      216.88      310.54    303.66 o
 -14   0   6     8610.18     9346.95    666.91 o
 -13   0   6      301.85      227.42    232.20 o
 -12   0   6    21613.54    23653.09   1110.94 o
 -11   0   6     7275.57     6833.70    409.25 o
 -10   0   6     3724.64     3417.72    322.77 o
  -9   0   6     3300.50     3260.96    303.85 o
  -8   0   6    19142.21    19438.84    598.01 o
  -7   0   6     2366.23     2467.19    135.45 o
  -6   0   6     8386.57     8457.68    303.76 o
  -5   0   6    37556.80    37513.95   1181.59 o
  -4   0   6    17220.68    18054.21    593.13 o
  -3   0   6    51933.82    51329.64   1597.45 o
  -2   0   6    44577.21    44759.30   1406.22 o
  -1   0   6    32243.56    32174.35    932.73 o
   0   0   6    21987.86    23444.91    690.53 o
   1   0   6    70782.13    71801.06   2040.25 o
   2   0   6    51849.65    52448.54   1499.42 o
   3   0   6      209.74      266.48     51.69 o
   4   0   6     1658.26     1637.57    122.31 o
   5   0   6    16050.31    16027.33    500.75 o
   6   0   6     1002.57      995.03    132.39 o
   7   0   6     6614.42     7416.29    433.69 o
   8   0   6     2430.93     2850.94    247.47 o
   9   0   6     8048.74     8519.11    488.46 o
  10   0   6     4780.15     5549.64    616.63 o
 -14   1   6        2.44     -191.43    171.10 o
 -13   1   6      347.28       25.87    157.33 o
 -12   1   6      440.50      346.94    160.25 o
 -11   1   6        9.88      -25.59    118.28 o
 -10   1   6     1136.69     1230.62    141.09 o
  -9   1   6      246.21      184.02     86.50 o
  -8   1   6      473.63      281.35     53.61 o
  -7   1   6       61.69      -70.85     43.37 o
  -6   1   6     2803.28     2928.13     96.91 o
  -5   1   6     1481.87     1547.22     68.23 o
  -4   1   6     3446.74     3382.05    110.32 o
  -3   1   6      448.80      349.76     48.98 o
  -2   1   6      181.11      115.69     34.86 o
  -1   1   6     1717.46     1690.91     62.80 o
   0   1   6     3308.31     3462.79    101.97 o
   1   1   6     4130.73     4125.22    117.23 o
   2   1   6      628.15      654.72     47.09 o
   3   1   6     1419.29     1494.77     62.11 o
   4   1   6     1340.36     1223.65     78.61 o
   5   1   6       11.52      -87.31     46.07 o
   6   1   6       16.20      -33.42     69.41 o
   7   1   6       60.35      -25.99     96.15 o
   8   1   6      266.43      176.24    104.25 o
   9   1   6     1734.18     1716.73    198.17 o
  10   1   6      441.17      369.31    222.71 o
 -14   2   6     3844.92     3979.96    281.10 o
 -13   2   6       20.67       42.03    141.52 o
 -12   2   6    18097.12    19103.30    805.49 o
 -11   2   6     3094.75     3307.52    233.38 o
 -10   2   6     6911.03     7513.25    334.35 o
  -9   2   6     6782.63     6955.39    264.35 o
  -8   2   6    34036.87    34508.40    725.07 o
  -7   2   6       35.12       19.98     44.54 o
  -6   2   6    16946.37    16745.04    378.65 o
  -5   2   6    14636.56    14684.24    323.02 o
  -4   2   6    21568.51    21603.85    479.00 o
  -3   2   6    41752.67    42340.59    946.05 o
  -2   2   6    37383.39    38073.55    814.08 o
  -1   2   6     9087.91     8927.84    203.57 o
   0   2   6     5149.74     5375.41    132.95 o
   1   2   6    75021.16    75338.88   1522.04 o
   2   2   6    29614.53    30070.56    626.91 o
   3   2   6    11870.45    12068.04    268.53 o
   4   2   6      396.75      236.45     59.05 o
   5   2   6    29845.67    30520.43    687.17 o
   6   2   6      920.66      965.90    106.98 o
   7   2   6    12212.01    12358.02    423.01 o
   8   2   6      417.88      428.99     99.03 o
   9   2   6     8278.11     8353.13    321.53 o
  10   2   6     4249.13     4701.51    465.40 o
 -14   3   6       42.04     -101.58    148.63 o
 -13   3   6     2590.93     2821.76    239.83 o
 -12   3   6     1955.93     1641.46    197.71 o
 -11   3   6      425.42      173.54    217.72 o
 -10   3   6     2596.13     2552.36    204.83 o
  -9   3   6       13.86     -187.02     93.51 o
  -8   3   6      466.64      282.36     53.39 o
  -7   3   6     1301.49     1241.10     67.06 o
  -6   3   6      552.47      538.83     55.72 o
  -5   3   6     4006.58     4078.91    118.26 o
  -4   3   6    42270.68    42991.60    961.99 o
  -3   3   6    10462.12    10650.56    264.00 o
  -2   3   6     3307.24     3270.62     97.68 o
  -1   3   6     9524.47     9880.15    209.93 o
   0   3   6     5792.17     5654.39    134.83 o
   1   3   6    18118.07    18234.15    398.69 o
   2   3   6      313.67      242.42     40.95 o
   3   3   6     5792.76     5719.31    148.20 o
   4   3   6     1255.07     1347.96     77.44 o
   5   3   6     1204.53     1145.42     71.36 o
   6   3   6      214.86      185.25     85.06 o
   7   3   6        1.10       -9.06     92.40 o
   8   3   6      796.03      772.52    108.25 o
   9   3   6     3273.84     3534.86    178.97 o
  10   3   6     1323.71     1592.77    211.26 o
 -13   4   6      546.65      556.13    178.00 o
 -12   4   6    12650.96    13611.76    612.14 o
 -11   4   6       31.53       25.85    134.02 o
 -10   4   6    12603.60    12840.51    567.39 o
  -9   4   6     9534.71     9332.66    402.93 o
  -8   4   6    45953.37    45527.84    923.84 o
  -7   4   6       10.20      -23.71     43.31 o
  -6   4   6    35596.28    34343.10    713.72 o
  -5   4   6     3170.88     3119.44     97.38 o
  -4   4   6    29509.88    29216.38    636.75 o
  -3   4   6     6308.40     6426.66    176.19 o
  -2   4   6    14111.48    13930.45    351.16 o
  -1   4   6      442.91      429.34     40.63 o
   0   4   6       10.16       33.00     36.47 o
   1   4   6    48339.88    48302.96    967.57 o
   2   4   6     6087.97     6240.42    153.65 o
   3   4   6    21455.22    21888.99    466.29 o
   4   4   6     1298.60     1339.35     72.94 o
   5   4   6    46848.34    48874.27   1196.31 o
   6   4   6      541.24      543.78    100.15 o
   7   4   6    17271.11    17820.56    586.47 o
   8   4   6      658.61      786.28    116.13 o
   9   4   6     7688.17     8212.01    305.13 o
  10   4   6      284.62      169.60    167.04 o
 -13   5   6     2780.63     2914.29    225.20 o
 -12   5   6      315.85      493.90    151.16 o
 -11   5   6     2449.88     2624.75    217.86 o
 -10   5   6       10.45     -106.31    124.57 o
  -9   5   6     4051.79     4055.37    220.19 o
  -8   5   6     1010.96      976.58     76.36 o
  -7   5   6    11329.94    11004.23    261.79 o
  -6   5   6     1693.90     1741.80     79.77 o
  -5   5   6      134.68      118.63     43.40 o
  -4   5   6    20862.30    20470.66    477.00 o
  -3   5   6    15664.19    15089.54    378.74 o
  -2   5   6       79.87       10.15     42.28 o
  -1   5   6      253.37      314.49     46.75 o
   0   5   6    10068.57     9946.61    240.83 o
   1   5   6     1349.94     1307.29     63.00 o
   2   5   6     4933.36     4881.39    131.26 o
   3   5   6     2674.72     2735.09     93.70 o
   4   5   6     3521.20     3666.91    123.27 o
   5   5   6      792.20      808.74     96.85 o
   6   5   6    12612.31    12542.86    435.64 o
   7   5   6     2951.97     3120.06    175.34 o
   8   5   6      152.60      137.90    103.29 o
   9   5   6      363.96      396.41    115.84 o
  10   5   6     2866.88     3362.30    264.49 o
 -13   6   6        0.37       64.59    171.18 o
 -12   6   6     8431.99     9087.49    565.90 o
 -11   6   6      158.21       95.87    129.81 o
 -10   6   6     9605.14    10092.01    389.06 o
  -9   6   6     2462.45     2301.27    156.77 o
  -8   6   6    24827.34    25206.78    690.08 o
  -7   6   6      494.74      455.74     62.66 o
  -6   6   6    29083.06    29490.71    656.56 o
  -5   6   6     1258.80     1250.82     66.97 o
  -4   6   6    20257.44    20216.22    465.13 o
  -3   6   6     2503.71     2477.46    100.89 o
  -2   6   6    14176.36    13806.08    388.80 o
  -1   6   6     1885.01     1717.20     82.77 o
   0   6   6     1263.97     1511.11     70.85 o
   1   6   6    25453.16    25203.24    522.67 o
   2   6   6      293.33      317.27     47.60 o
   3   6   6    21668.27    21625.13    455.29 o
   4   6   6      188.57      142.47     46.47 o
   5   6   6    35789.05    35148.02   1010.51 o
   6   6   6      401.25      446.09    104.32 o
   7   6   6    21812.16    22665.39    732.70 o
   8   6   6      501.36      559.73    117.55 o
   9   6   6    10448.42    10705.25    401.45 o
  10   6   6       15.08       84.63    198.64 o
 -13   7   6     3893.78     3969.45    292.09 o
 -12   7   6      259.05      262.55    168.33 o
 -11   7   6     3459.85     3718.38    237.17 o
 -10   7   6     2210.39     2158.00    164.59 o
  -9   7   6     9203.09     9470.11    368.35 o
  -8   7   6     8511.74     8484.75    263.83 o
  -7   7   6    39021.85    38404.32    816.81 o
  -6   7   6     1944.05     1836.09     88.37 o
  -5   7   6     8342.02     8068.86    204.37 o
  -4   7   6     5926.76     5890.23    183.89 o
  -3   7   6    25840.09    25884.53    669.94 o
  -2   7   6     1538.97     1623.62     91.26 o
  -1   7   6     1822.09     1816.04     87.18 o
   0   7   6    12522.08    13015.18    306.27 o
   1   7   6     2131.47     2432.50     90.97 o
   2   7   6    12330.10    12180.86    271.36 o
   3   7   6       15.28       30.38     46.48 o
   4   7   6     8659.34     8326.60    223.47 o
   5   7   6      947.65      951.07    116.02 o
   6   7   6    21440.02    21777.47    705.32 o
   7   7   6     5657.34     5842.85    262.71 o
   8   7   6     2058.02     2143.85    200.45 o
   9   7   6       15.40       86.54    124.31 o
  10   7   6     4394.29     5028.29    348.17 o
 -13   8   6      784.46      538.22    198.11 o
 -12   8   6     4533.03     4697.23    281.89 o
 -11   8   6      302.92      195.66    142.38 o
 -10   8   6    10047.21    10259.17    439.48 o
  -9   8   6      808.35      787.53    138.99 o
  -8   8   6     4262.64     4657.22    210.63 o
  -7   8   6      732.43      721.23     81.06 o
  -6   8   6     8565.54     8484.56    238.83 o
  -5   8   6    10557.64    10282.67    271.65 o
  -4   8   6    10832.44    11024.96    303.83 o
  -3   8   6    17145.14    16479.06    447.95 o
  -2   8   6    12453.29    12324.47    346.12 o
  -1   8   6    23670.38    23008.65    559.02 o
   0   8   6    24387.97    24391.55    591.45 o
   1   8   6    16030.71    15554.28    329.50 o
   2   8   6     2217.96     2262.04     89.42 o
   3   8   6    11826.88    11554.02    270.21 o
   4   8   6     1316.61     1466.47    165.08 o
   5   8   6     5457.25     5417.62    248.13 o
   6   8   6      172.88      333.62    113.34 o
   7   8   6     4909.53     5136.36    250.59 o
   8   8   6      270.86      355.78    131.98 o
   9   8   6     4422.95     4608.39    249.92 o
  10   8   6     1303.63     1402.53    237.73 o
 -13   9   6     5016.70     4930.86    334.24 o
 -12   9   6      141.23      -93.25    177.44 o
 -11   9   6     4692.90     4594.65    276.80 o
 -10   9   6       82.95      307.12    140.69 o
  -9   9   6     6908.89     6576.18    340.91 o
  -8   9   6     3028.97     3157.52    166.93 o
  -7   9   6    21138.44    21063.98    566.47 o
  -6   9   6      368.74      303.81     67.04 o
  -5   9   6     5139.69     5136.90    177.33 o
  -4   9   6    12659.93    12360.27    355.48 o
  -3   9   6    26084.00    26232.47    688.56 o
  -2   9   6      232.21      281.09     64.84 o
  -1   9   6      826.35      588.40     73.23 o
   0   9   6    22151.85    22330.02    548.70 o
   1   9   6      420.43      470.78     64.76 o
   2   9   6    10145.39    10003.37    232.57 o
   3   9   6       44.22       77.51     51.46 o
   4   9   6     7105.82     6729.78    265.38 o
   5   9   6     1234.40     1370.07    138.86 o
   6   9   6    22977.13    22591.22    755.65 o
   7   9   6     2224.24     2213.15    176.34 o
   8   9   6     3799.14     4158.54    235.67 o
   9   9   6     1947.89     2208.96    194.47 o
 -12  10   6     2352.81     1942.40    236.25 o
 -11  10   6      393.23      275.32    160.16 o
 -10  10   6     6615.41     6636.29    340.79 o
  -9  10   6     1993.41     1753.81    182.73 o
  -8  10   6       76.58      184.78    102.60 o
  -7  10   6     1747.13     1772.84    141.78 o
  -6  10   6     2120.99     2075.72    116.70 o
  -5  10   6     8512.77     8483.80    259.38 o
  -4  10   6     3277.53     3247.26    146.07 o
  -3  10   6    21620.63    21432.07    558.47 o
  -2  10   6     5604.44     5488.31    190.67 o
  -1  10   6    26347.05    25332.64    649.12 o
   0  10   6    21884.99    21721.83    538.99 o
   1  10   6     3223.97     3280.30    124.03 o
   2  10   6     2829.37     2777.66    112.81 o
   3  10   6     5718.31     5590.22    210.43 o
   4  10   6     8049.59     7620.75    297.46 o
   5  10   6       20.18      -34.50    131.41 o
   6  10   6      618.58      517.43    131.19 o
   7  10   6     2774.25     2695.83    220.50 o
   8  10   6     1333.19     1317.45    172.63 o
   9  10   6     3977.67     3399.04    237.29 o
 -12  11   6     1377.15     1662.12    361.64 o
 -11  11   6     4420.08     4490.80    292.40 o
 -10  11   6      541.69      343.20    157.73 o
  -9  11   6     4215.63     4160.07    261.65 o
  -8  11   6     1441.39     1655.76    150.42 o
  -7  11   6     9876.67    10343.81    345.33 o
  -6  11   6      105.44      113.48     83.26 o
  -5  11   6      350.65      377.62     86.99 o
  -4  11   6    26001.29    25408.24    681.27 o
  -3  11   6    18947.27    18284.21    494.72 o
  -2  11   6     8721.73     8381.15    265.00 o
  -1  11   6     9367.00     8986.53    277.11 o
   0  11   6    28764.08    28025.88    722.71 o
   1  11   6    12690.65    12157.67    318.42 o
   2  11   6    13408.23    13003.29    378.34 o
   3  11   6    15051.13    14383.05    430.69 o
   4  11   6     2214.90     2169.65    157.68 o
   5  11   6       17.56      -57.27    157.66 o
   6  11   6     7408.83     7072.09    328.04 o
   7  11   6        0.75     -229.53    127.96 o
   8  11   6     1366.08     1094.92    181.14 o
   9  11   6     3924.61     4227.00    279.32 o
 -12  12   6       69.93      150.90    209.31 o
 -11  12   6      587.96      555.40    189.61 o
 -10  12   6     5981.21     5838.85    335.34 o
  -9  12   6      599.31      763.50    175.28 o
  -8  12   6      283.23      148.85    119.57 o
  -7  12   6     1354.37     1294.07    133.24 o
  -6  12   6    13973.16    13813.18    411.95 o
  -5  12   6      414.51      313.87     93.46 o
  -4  12   6    12580.25    12404.86    376.28 o
  -3  12   6      928.78      657.52     94.55 o
  -2  12   6      708.81      747.82     95.59 o
  -1  12   6     7358.69     6975.78    240.48 o
   0  12   6    11370.94    11125.25    328.02 o
   1  12   6      106.99       56.30     81.77 o
   2  12   6        3.47       27.31     82.00 o
   3  12   6    11703.26    11173.78    365.10 o
   4  12   6     2294.26     2341.40    173.95 o
   5  12   6     1481.98     1449.95    170.48 o
   6  12   6      108.54       98.76    136.88 o
   7  12   6     3132.29     3153.93    232.96 o
   8  12   6       18.74        1.29    164.00 o
   9  12   6     2503.05     2757.53    260.34 o
 -11  13   6     6239.03     6406.95    419.41 o
 -10  13   6      276.66       94.99    177.73 o
  -9  13   6     6112.62     5908.43    343.69 o
  -8  13   6     1186.02     1134.45    185.57 o
  -7  13   6     6730.42     7368.08    379.06 o
  -6  13   6     2637.12     2636.62    170.85 o
  -5  13   6     4250.97     4059.23    200.10 o
  -4  13   6    19339.34    18601.31    533.69 o
  -3  13   6     9350.95     8874.58    350.10 o
  -2  13   6    11808.72    11230.88    344.10 o
  -1  13   6     8512.53     7985.51    272.09 o
   0  13   6    21093.82    19616.91    526.46 o
   1  13   6    16775.13    15705.04    479.30 o
   2  13   6    15065.96    14192.56    443.59 o
   3  13   6    10436.75    10058.92    375.40 o
   4  13   6     8329.87     7636.84    353.46 o
   5  13   6       22.54     -108.09    150.41 o
   6  13   6     7171.32     6910.63    376.97 o
   7  13   6      193.66      103.86    162.70 o
   8  13   6     3261.81     2878.77    415.91 o
 -11  14   6     3022.88     2767.73    311.17 o
 -10  14   6     5886.14     6069.29    370.24 o
  -9  14   6       34.15       -4.14    177.28 o
  -8  14   6     2182.44     1988.83    304.26 o
  -7  14   6     1277.44     1194.81    164.48 o
  -6  14   6    12377.29    11986.11    441.69 o
  -5  14   6     1289.98     1367.94    139.97 o
  -4  14   6     2974.88     2735.09    166.70 o
  -3  14   6     3098.48     3041.11    206.80 o
  -2  14   6      115.98       21.75     92.75 o
  -1  14   6      432.18      394.09    101.10 o
   0  14   6     1568.46     1405.98    125.54 o
   1  14   6       39.95      -35.27     98.56 o
   2  14   6     6427.22     6020.66    279.35 o
   3  14   6    14369.08    13172.19    464.01 o
   4  14   6      901.00      777.25    163.52 o
   5  14   6     3480.73     3215.97    241.51 o
   6  14   6      114.91      -95.46    159.36 o
   7  14   6     4909.44     4489.90    299.84 o
   8  14   6      416.85      220.31    229.83 o
 -10  15   6      251.07      348.73    223.30 o
  -9  15   6    12607.85    11949.04    565.02 o
  -8  15   6     2130.57     1799.45    248.83 o
  -7  15   6    16107.85    15651.18    605.67 o
  -6  15   6     3873.49     3811.46    245.65 o
  -5  15   6    19426.88    18164.27    572.99 o
  -4  15   6     3278.20     3145.03    202.73 o
  -3  15   6    10472.63    10458.05    360.74 o
  -2  15   6     5234.65     4471.60    207.98 o
  -1  15   6    10840.87    10479.46    366.38 o
   0  15   6     6857.87     6176.73    349.27 o
   1  15   6     2202.98     1646.71    153.33 o
   2  15   6    12743.18    11549.00    595.61 o
   3  15   6      409.50      214.06    181.05 o
   4  15   6    20920.37    19172.20   1018.43 o
   5  15   6       89.47     -278.31    156.20 o
   6  15   6    14089.40    13167.23    556.43 o
   7  15   6        9.98      -22.24    243.91 o
 -10  16   6     2199.37     2002.41    322.49 o
  -9  16   6      451.06      284.22    221.08 o
  -8  16   6        2.45     -161.03    195.81 o
  -7  16   6      490.69      462.84    214.20 o
  -6  16   6     2720.45     2294.11    298.29 o
  -5  16   6      372.18       79.61    143.79 o
  -4  16   6      602.44      316.46    152.41 o
  -3  16   6     1738.25     1570.92    160.14 o
  -2  16   6      822.08      534.20    146.68 o
  -1  16   6      971.61      732.34    133.75 o
   0  16   6     1739.52     1310.92    155.97 o
   1  16   6       49.49      -68.20    121.75 o
   2  16   6     1536.72     1130.29    213.12 o
   3  16   6     4875.14     3951.32    247.85 o
   4  16   6     1471.48      962.68    199.37 o
   5  16   6        4.94     -173.56    170.67 o
   6  16   6       18.25     -161.90    194.87 o
   7  16   6      692.56      296.07    224.84 o
  -9  17   6    16347.70    14603.84   1247.31 o
  -8  17   6      659.19      472.03    232.81 o
  -7  17   6    14204.87    13562.43    636.24 o
  -6  17   6     2802.96     2837.33    262.38 o
  -5  17   6    24544.44    24068.98    789.53 o
  -4  17   6       26.94     -192.27    133.65 o
  -3  17   6     5397.38     4898.44    267.17 o
  -2  17   6     3172.65     2891.01    279.90 o
  -1  17   6     5401.65     4975.96    257.69 o
   0  17   6     6280.13     5273.65    276.60 o
   1  17   6       71.97     -303.95    151.98 o
   2  17   6    12798.36    11499.95    899.15 o
   3  17   6       81.23     -242.00    159.06 o
   4  17   6    21757.87    19021.84    988.86 o
   5  17   6     1340.81     1081.71    301.65 o
   6  17   6    12840.41    11380.83    824.39 o
  -9  18   6     1256.04     1299.79    376.57 o
  -8  18   6     2667.77     1926.61    298.03 o
  -7  18   6        2.92      -91.72    267.14 o
  -6  18   6      230.04     -272.64    178.56 o
  -5  18   6        6.04     -333.50    169.78 o
  -4  18   6      107.05      133.34    165.52 o
  -3  18   6      392.05      303.86    159.16 o
  -2  18   6      104.88      123.39    159.61 o
  -1  18   6     1429.62      901.89    178.05 o
   0  18   6     4541.42     4007.79    272.90 o
   1  18   6      639.24      405.07    218.23 o
   2  18   6      107.64     -227.34    156.89 o
   3  18   6      265.81      -17.81    193.91 o
   4  18   6     1391.24     1046.91    243.00 o
   5  18   6     2126.78     1632.63    365.07 o
  -8  19   6      106.74      155.81    260.21 o
  -7  19   6     4737.85     5115.54    421.39 o
  -6  19   6     1696.77     1370.33    243.17 o
  -5  19   6    15902.73    16250.16    671.45 o
  -4  19   6     1138.52      579.61    199.49 o
  -3  19   6     5134.53     4818.41    300.16 o
  -2  19   6    13158.23    13226.65    522.97 o
  -1  19   6    11127.70     9676.54    660.01 o
   0  19   6     7696.22     7271.60    373.22 o
   1  19   6     1659.42     1406.64    242.35 o
   2  19   6    10499.52     9971.64    525.72 o
   3  19   6      907.80      408.29    233.69 o
   4  19   6    11278.62    10168.00    613.56 o
   5  19   6     1051.61      462.13    465.42 o
  -7  20   6        1.95      190.61    287.69 o
  -6  20   6     1669.41     1221.77    326.08 o
  -5  20   6       13.59       -7.54    215.09 o
  -4  20   6      509.20      122.51    216.66 o
  -3  20   6       19.24     -349.69    249.82 o
  -2  20   6       88.52     -219.33    181.79 o
  -1  20   6      156.39      -33.82    195.67 o
   0  20   6     1742.70     1043.55    263.99 o
   1  20   6     2122.52     1868.88    271.94 o
   2  20   6        9.28      217.86    252.50 o
   3  20   6     1288.85     1155.44    272.71 o
   4  20   6       71.00     -309.97    383.39 o
  -6  21   6     4907.58     4890.01    472.59 o
  -5  21   6     7515.62     7314.76    479.83 o
  -4  21   6     2773.40     2772.12    309.28 o
  -3  21   6     2550.37     2330.76    288.70 o
  -2  21   6    17260.97    18050.93    785.14 o
  -1  21   6    12844.80    12040.34    583.77 o
   0  21   6     6495.98     6149.82    584.74 o
   1  21   6     5068.36     4832.43    391.05 o
   2  21   6     3548.74     2962.97    337.76 o
  -4  22   6      683.18      606.17    278.06 o
  -3  22   6     1383.23     1299.29    299.13 o
  -2  22   6      873.26      316.07    260.98 o
  -1  22   6     2351.68     1986.84    326.15 o
   0  22   6     1002.00      778.27    292.64 o
   1  22   6      735.79       35.72    319.68 o
 -14   1   7     1548.04     1453.63    221.99 o
 -13   1   7     5428.56     5149.26    292.79 o
 -12   1   7     6110.49     6407.41    365.87 o
 -11   1   7     2940.88     3213.44    217.55 o
 -10   1   7      525.32      465.81    139.98 o
  -9   1   7     7435.02     7049.49    287.40 o
  -8   1   7     1017.62     1088.23     77.98 o
  -7   1   7    34980.07    35439.46    835.30 o
  -6   1   7      344.44      434.74     60.82 o
  -5   1   7    15174.97    14965.01    396.94 o
  -4   1   7    19031.61    19492.55    501.16 o
  -3   1   7   109209.36   109521.43   2915.16 o
  -2   1   7        2.81        6.07     42.94 o
  -1   1   7    24112.32    24125.44    548.76 o
   0   1   7     7977.64     7851.89    197.02 o
   1   1   7    49827.20    51345.49   1084.88 o
   2   1   7     5637.64     5848.21    148.23 o
   3   1   7    10352.92    10598.79    246.37 o
   4   1   7     5043.87     5319.29    159.57 o
   5   1   7        1.43      -42.28    103.17 o
   6   1   7    36486.10    37925.50   1152.13 o
   7   1   7     2066.59     2487.18    173.05 o
   8   1   7     9795.84    10594.68    415.67 o
   9   1   7     1119.02     1131.89    152.01 o
  10   1   7    18184.48    21880.38   1494.73 o
 -13   2   7      357.41      319.94    183.77 o
 -12   2   7        1.00     -115.67    157.55 o
 -11   2   7     1191.98     1530.61    191.79 o
 -10   2   7      655.04      712.29    135.01 o
  -9   2   7     1205.57     1193.30    143.85 o
  -8   2   7      966.49     1029.42     90.88 o
  -7   2   7     2648.61     2520.16    119.14 o
  -6   2   7      428.26      262.29     52.14 o
  -5   2   7     4998.26     5189.30    163.73 o
  -4   2   7     7010.48     6960.16    202.00 o
  -3   2   7      392.18      350.46     53.90 o
  -2   2   7    17902.70    18125.95    487.17 o
  -1   2   7     4229.77     4359.28    129.88 o
   0   2   7     1715.72     1935.18     74.42 o
   1   2   7       25.83      -62.93     38.18 o
   2   2   7     1087.13     1140.86     61.88 o
   3   2   7     2410.21     2302.30     85.88 o
   4   2   7     3934.55     3820.97    136.50 o
   5   2   7     1350.25     1375.30    130.31 o
   6   2   7     1110.62     1122.55    132.69 o
   7   2   7     1989.87     2046.99    153.79 o
   8   2   7      267.10      281.27    126.88 o
   9   2   7     1453.34     1298.43    155.75 o
  10   2   7       98.20     -140.88    238.65 o
 -13   3   7    10428.58    11047.56    538.99 o
 -12   3   7     2999.96     2850.48    245.78 o
 -11   3   7    11276.06    11701.52    545.98 o
 -10   3   7      968.03     1127.89    165.72 o
  -9   3   7    15611.48    15754.96    568.92 o
  -8   3   7       14.05      -77.35     67.58 o
  -7   3   7    47933.22    47321.84   1162.89 o
  -6   3   7     5894.46     5784.15    162.21 o
  -5   3   7    12340.48    12254.80    320.43 o
  -4   3   7     5371.22     5059.83    167.58 o
  -3   3   7    43239.65    42475.43    991.91 o
  -2   3   7      587.85      681.55     59.61 o
  -1   3   7     5455.41     5480.55    144.23 o
   0   3   7    18169.73    17901.57    376.61 o
   1   3   7    26008.68    26428.93    557.88 o
   2   3   7    32787.94    33714.40    705.49 o
   3   3   7    16354.72    16618.56    366.61 o
   4   3   7    12633.90    12747.46    333.94 o
   5   3   7     3271.91     3232.24    182.49 o
   6   3   7    20920.98    21921.36    747.53 o
   7   3   7     6538.66     6701.22    296.44 o
   8   3   7     4265.05     4762.56    219.24 o
   9   3   7        7.70      -70.14    124.93 o
  10   3   7    10008.86    10448.25    725.59 o
 -13   4   7      232.10      140.51    180.81 o
 -12   4   7     1655.51     1444.33    203.23 o
 -11   4   7     3630.38     3235.44    253.52 o
 -10   4   7     1030.44      837.29    157.80 o
  -9   4   7     2826.14     2582.99    191.03 o
  -8   4   7     6274.58     6173.42    230.76 o
  -7   4   7      941.75      875.88     72.48 o
  -6   4   7     1240.79     1341.26     78.81 o
  -5   4   7     3542.05     3527.55    122.50 o
  -4   4   7     5624.62     5506.97    171.29 o
  -3   4   7      673.11      471.49     63.07 o
  -2   4   7    14507.88    13761.95    330.96 o
  -1   4   7     5177.13     5003.68    137.39 o
   0   4   7       28.83      -24.37     44.42 o
   1   4   7     2714.34     2792.58     94.99 o
   2   4   7     5086.70     5055.27    138.01 o
   3   4   7      496.73      490.50     55.57 o
   4   4   7     1140.18     1077.75    101.16 o
   5   4   7     5928.14     6404.47    279.07 o
   6   4   7      179.85       60.75    108.91 o
   7   4   7     2579.82     2690.35    172.34 o
   8   4   7       32.35      -29.24    107.39 o
   9   4   7     2081.77     2252.72    184.17 o
  10   4   7       40.99       -2.02    201.73 o
 -13   5   7     8409.60     8948.91    417.17 o
 -12   5   7     1613.91     1674.95    211.50 o
 -11   5   7    17494.56    18527.84    995.64 o
 -10   5   7     2095.75     2119.09    381.90 o
  -9   5   7    16317.97    16159.38    693.97 o
  -8   5   7     2731.30     2586.18    140.42 o
  -7   5   7    21075.50    20967.60    502.79 o
  -6   5   7     8528.87     8425.26    225.61 o
  -5   5   7     5652.03     5543.04    182.53 o
  -4   5   7     1407.79     1604.24     95.32 o
  -3   5   7    17890.19    17863.22    468.33 o
  -2   5   7     3137.94     3129.77    124.25 o
  -1   5   7     5871.51     5754.06    174.83 o
   0   5   7    17646.87    16778.71    402.04 o
   1   5   7    23063.62    23142.79    504.58 o
   2   5   7    40595.21    40702.86    852.10 o
   3   5   7    16544.99    16699.76    371.59 o
   4   5   7    17322.31    16912.58    542.37 o
   5   5   7     9322.32     9569.00    376.47 o
   6   5   7    14547.76    14587.41    503.78 o
   7   5   7    11441.22    11707.72    422.86 o
   8   5   7     2827.67     3065.37    220.22 o
   9   5   7      148.47     -125.23    121.75 o
 -13   6   7       96.14      112.76    175.27 o
 -12   6   7     8847.51     9070.23    421.19 o
 -11   6   7     3638.62     3416.92    234.37 o
 -10   6   7      740.65      636.53    154.59 o
  -9   6   7        4.91       14.30    107.68 o
  -8   6   7    18459.61    17842.63    508.27 o
  -7   6   7    11461.20    11388.58    298.98 o
  -6   6   7     2257.39     2266.16     95.64 o
  -5   6   7      131.07       20.16     47.62 o
  -4   6   7     4690.40     4861.80    166.81 o
  -3   6   7     3733.51     3684.88    139.50 o
  -2   6   7     3495.65     3567.86    143.48 o
  -1   6   7      343.82      382.37     59.58 o
   0   6   7      123.74      136.36     50.40 o
   1   6   7    29492.78    29168.74    629.91 o
   2   6   7    18652.31    18018.87    420.67 o
   3   6   7     3443.94     3304.14    112.69 o
   4   6   7      863.56      804.33    100.84 o
   5   6   7    11645.96    11634.98    418.63 o
   6   6   7    10381.24    10771.47    401.71 o
   7   6   7      275.43      414.44    118.58 o
   8   6   7     1208.55     1252.31    147.72 o
   9   6   7      382.62      410.85    136.68 o
 -13   7   7     4130.52     4107.85    307.06 o
 -12   7   7     1982.59     2013.83    315.46 o
 -11   7   7     7377.65     7798.11    373.89 o
 -10   7   7     1848.97     1935.90    162.63 o
  -9   7   7    11612.58    11307.52    425.20 o
  -8   7   7      385.81      323.53     82.26 o
  -7   7   7    14011.40    13854.54    369.96 o
  -6   7   7      134.61      190.02     58.15 o
  -5   7   7    14176.15    13898.98    336.48 o
  -4   7   7     1112.03     1187.32     82.78 o
  -3   7   7    25296.88    23980.55    631.00 o
  -2   7   7     4787.57     4829.94    178.36 o
  -1   7   7    15204.48    15383.27    411.92 o
   0   7   7    11398.04    11064.92    289.56 o
   1   7   7    11958.94    12057.65    299.97 o
   2   7   7    11180.80    10460.74    253.16 o
   3   7   7     6718.56     6510.17    188.19 o
   4   7   7     3718.08     3771.22    180.75 o
   5   7   7     5656.08     5455.50    247.45 o
   6   7   7     5846.40     6156.84    276.98 o
   7   7   7     2548.63     2843.16    186.83 o
   8   7   7     3335.22     3771.65    219.86 o
   9   7   7      116.71      198.11    138.74 o
 -13   8   7      117.53      136.60    190.86 o
 -12   8   7    12863.82    13891.59    650.45 o
 -11   8   7     2973.78     2866.49    253.32 o
 -10   8   7     3003.34     2953.73    214.71 o
  -9   8   7       70.23      262.87    123.65 o
  -8   8   7    24091.18    23915.82    668.77 o
  -7   8   7    10454.66     9926.79    299.16 o
  -6   8   7     1546.65     1644.96     94.52 o
  -5   8   7       31.11      -36.98     59.07 o
  -4   8   7     5207.74     5275.70    187.71 o
  -3   8   7     3956.08     3993.89    156.61 o
  -2   8   7     6713.39     6531.89    217.08 o
  -1   8   7     3754.50     3911.99    148.33 o
   0   8   7       18.90       35.50     54.84 o
   1   8   7    37018.08    35936.90    783.48 o
   2   8   7    26112.07    25084.84    561.54 o
   3   8   7     1328.75     1342.85    101.90 o
   4   8   7     4168.09     3940.19    189.72 o
   5   8   7    14510.04    14772.21    518.94 o
   6   8   7    10688.35    10544.45    404.69 o
   7   8   7     2716.92     2808.76    267.94 o
   8   8   7      781.94      806.09    150.30 o
   9   8   7      881.15     1060.26    167.59 o
 -12   9   7     2050.82     2099.27    247.48 o
 -11   9   7     1266.74     1496.82    215.41 o
 -10   9   7       97.55      -38.58    148.04 o
  -9   9   7     3065.95     2663.21    216.95 o
  -8   9   7      356.12      314.18    100.60 o
  -7   9   7     8459.38     8724.22    290.46 o
  -6   9   7     6168.40     6094.82    201.83 o
  -5   9   7    38684.36    37404.00    964.97 o
  -4   9   7     1112.64      983.38     92.60 o
  -3   9   7    28468.61    28212.79    738.04 o
  -2   9   7     2851.28     2697.62    140.55 o
  -1   9   7    26225.32    25602.61    655.61 o
   0   9   7      531.88      522.94     70.74 o
   1   9   7    10206.11     9827.18    258.99 o
   2   9   7      274.20      101.87     67.81 o
   3   9   7      680.10      740.62     93.97 o
   4   9   7     4522.67     4699.76    234.60 o
   5   9   7      514.08      591.08    139.51 o
   6   9   7     5212.20     5597.25    273.87 o
   7   9   7      240.88      263.29    138.15 o
   8   9   7    11613.95    12301.72    627.11 o
   9   9   7      148.30       72.01    176.98 o
 -12  10   7     5464.08     5180.65    355.53 o
 -11  10   7     2760.13     2820.03    263.69 o
 -10  10   7      676.37      625.70    183.36 o
  -9  10   7      629.57      597.89    149.50 o
  -8  10   7    17656.06    17149.38    545.12 o
  -7  10   7       76.09      136.73     89.44 o
  -6  10   7     8989.87     8975.58    286.15 o
  -5  10   7      740.54      768.77     95.60 o
  -4  10   7    21217.14    20308.10    553.41 o
  -3  10   7     2663.85     2752.81    133.32 o
  -2  10   7    29412.87    29338.72    746.29 o
  -1  10   7      665.64      656.97     85.72 o
   0  10   7     4723.14     4759.78    170.65 o
   1  10   7    12378.17    12160.74    312.30 o
   2  10   7    15173.84    14873.53    416.69 o
   3  10   7       43.88       52.87     83.51 o
   4  10   7      234.16      149.87    111.01 o
   5  10   7     9345.22     9479.95    386.08 o
   6  10   7     1524.42     1469.96    221.43 o
   7  10   7     6781.55     6080.88    302.43 o
   8  10   7       98.67      252.79    153.22 o
 -12  11   7      695.92      245.32    202.32 o
 -11  11   7     1022.71     1133.05    219.42 o
 -10  11   7      199.77       41.65    255.18 o
  -9  11   7     2957.70     2840.91    226.86 o
  -8  11   7      242.53      394.60    119.81 o
  -7  11   7     3820.03     3938.44    188.97 o
  -6  11   7     3312.79     3515.15    165.28 o
  -5  11   7    27552.79    27003.66    724.34 o
  -4  11   7       87.71        3.45     76.34 o
  -3  11   7     6753.54     6815.25    232.85 o
  -2  11   7     4579.44     4297.85    174.89 o
  -1  11   7    15463.59    15058.44    421.82 o
   0  11   7     1289.15     1274.80    105.38 o
   1  11   7     2362.77     2274.01    120.33 o
   2  11   7      915.68      967.78    109.89 o
   3  11   7       26.51       15.88     96.42 o
   4  11   7     4950.88     4832.98    283.28 o
   5  11   7      520.89      824.56    147.78 o
   6  11   7     1549.48     1627.21    229.42 o
   7  11   7      357.60      297.83    154.78 o
   8  11   7     8886.27     9047.46    502.51 o
 -12  12   7     3225.43     2962.13    300.98 o
 -11  12   7     1170.26     1045.95    228.50 o
 -10  12   7      905.72      938.23    216.97 o
  -9  12   7     1396.64     1565.22    201.16 o
  -8  12   7    12660.83    13877.73    552.05 o
  -7  12   7      637.03      386.75    116.17 o
  -6  12   7    13419.89    13395.13    401.37 o
  -5  12   7     2168.45     2366.82    145.08 o
  -4  12   7    25421.39    24780.42    669.80 o
  -3  12   7     3293.64     3520.86    164.14 o
  -2  12   7    40531.61    40018.15   1010.22 o
  -1  12   7      414.15      468.29     91.68 o
   0  12   7    18048.57    17178.23    464.02 o
   1  12   7     2114.83     2239.74    140.81 o
   2  12   7    13559.27    13131.50    414.56 o
   3  12   7     1597.13     1601.28    146.15 o
   4  12   7      151.45       79.77    134.99 o
   5  12   7     9594.40     9012.33    395.74 o
   6  12   7       21.47       43.01    143.18 o
   7  12   7     9856.51     9995.63    440.83 o
   8  12   7        1.96      -21.38    178.05 o
 -11  13   7     4871.39     4240.98    345.96 o
 -10  13   7      664.44      513.68    214.26 o
  -9  13   7     5401.04     5644.00    383.12 o
  -8  13   7     3226.53     3015.71    286.24 o
  -7  13   7      201.13      191.35    121.95 o
  -6  13   7      152.75      107.37    110.71 o
  -5  13   7     5060.75     4558.12    213.95 o
  -4  13   7     3563.76     3589.75    190.47 o
  -3  13   7     4104.18     3909.71    182.00 o
  -2  13   7     7451.25     6775.95    246.25 o
  -1  13   7      988.06      984.69    111.45 o
   0  13   7     1822.85     1698.30    134.50 o
   1  13   7     1144.89     1081.05    120.88 o
   2  13   7     5416.66     5252.03    230.38 o
   3  13   7     2847.59     2566.54    180.80 o
   4  13   7     3795.97     3711.61    243.60 o
   5  13   7     5810.24     6158.50    557.19 o
   6  13   7        5.52      -90.30    154.51 o
   7  13   7        9.82      -86.95    171.51 o
 -11  14   7      995.80     1173.59    261.11 o
 -10  14   7     6547.04     6854.64    451.30 o
  -9  14   7      322.18      144.21    207.31 o
  -8  14   7    13257.89    12603.15    737.74 o
  -7  14   7      124.97      137.14    134.61 o
  -6  14   7    13224.13    12943.07    466.34 o
  -5  14   7      758.54      575.16    124.47 o
  -4  14   7    16449.63    15717.55    476.88 o
  -3  14   7     1530.73     1388.26    137.12 o
  -2  14   7    17028.36    16033.19    470.07 o
  -1  14   7     2918.00     2543.26    154.73 o
   0  14   7    15024.79    13779.43    429.99 o
   1  14   7     8086.92     7948.87    305.97 o
   2  14   7     9990.41     8961.69    357.61 o
   3  14   7     6791.18     5724.96    291.28 o
   4  14   7     1828.86     1463.27    191.59 o
   5  14   7     8132.63     7239.84    368.53 o
   6  14   7      469.85      292.44    303.34 o
   7  14   7     6902.84     6500.68    619.01 o
 -10  15   7      487.53      243.17    240.99 o
  -9  15   7     2955.57     3342.70    331.72 o
  -8  15   7     3688.80     3546.89    294.19 o
  -7  15   7        8.20      -91.92    142.22 o
  -6  15   7      140.71       76.97    135.81 o
  -5  15   7     1667.08     1503.17    173.47 o
  -4  15   7     3752.98     3682.99    320.91 o
  -3  15   7     4042.51     3659.69    226.54 o
  -2  15   7     6179.16     6048.75    247.88 o
  -1  15   7     1286.97     1160.23    171.33 o
   0  15   7     1830.49     1637.31    151.03 o
   1  15   7      242.51      118.70    118.04 o
   2  15   7     5712.19     4891.72    263.32 o
   3  15   7      844.06      704.63    164.63 o
   4  15   7     2888.39     2500.54    337.48 o
   5  15   7     3817.21     3058.97    367.55 o
   6  15   7      305.81     -117.25    297.00 o
 -10  16   7    12070.46    13188.61   1171.68 o
  -9  16   7     2957.66     2480.15    321.76 o
  -8  16   7    10659.61    10406.10    597.41 o
  -7  16   7     1125.64     1226.86    269.46 o
  -6  16   7     9180.87     8493.42    392.04 o
  -5  16   7      647.41      344.46    163.46 o
  -4  16   7     7065.53     6839.63    300.65 o
  -3  16   7      371.78       94.08    134.52 o
  -2  16   7     4045.37     3685.18    228.26 o
  -1  16   7     8731.25     7303.21    338.86 o
   0  16   7     8571.07     7652.99    334.30 o
   1  16   7    13532.57    12129.38    536.36 o
   2  16   7     7291.36     6564.02    319.04 o
   3  16   7    18134.22    16898.14    765.66 o
   4  16   7    10208.39     9019.81    442.01 o
   5  16   7     8975.35     7991.63    499.31 o
   6  16   7     3602.50     3155.60    572.03 o
  -9  17   7       42.32     -119.05    287.85 o
  -8  17   7       26.39       21.67    248.19 o
  -7  17   7      332.21      223.12    226.02 o
  -6  17   7     1085.27     1463.48    217.88 o
  -5  17   7     2101.98     1751.39    263.39 o
  -4  17   7     1325.31     1105.75    169.99 o
  -3  17   7      281.49       57.92    163.20 o
  -2  17   7      982.01      409.88    180.53 o
  -1  17   7     2671.89     2121.71    241.23 o
   0  17   7      646.71      -33.42    251.53 o
   1  17   7        7.36     -155.87    155.75 o
   2  17   7       45.51     -293.44    146.72 o
   3  17   7      397.37      110.22    177.03 o
   4  17   7      355.93     -111.49    225.11 o
   5  17   7      240.48     -199.19    304.56 o
  -8  18   7     6785.98     6183.09    493.67 o
  -7  18   7      103.00     -155.08    212.58 o
  -6  18   7    11064.04    10812.85    568.90 o
  -5  18   7      122.07        5.67    174.61 o
  -4  18   7     7497.47     6904.95    351.71 o
  -3  18   7     1003.39      586.52    179.77 o
  -2  18   7     5179.35     4627.84    407.72 o
  -1  18   7     9346.29     8976.36    405.59 o
   0  18   7     8848.43     7920.55    383.22 o
   1  18   7     4144.61     3744.65    299.19 o
   2  18   7     1239.67      789.81    206.05 o
   3  18   7    13769.79    12336.49    711.52 o
   4  18   7     9053.25     7580.08   1041.15 o
  -7  19   7      829.53      416.37    289.40 o
  -6  19   7     1318.86     1213.44    297.43 o
  -5  19   7     1681.91     1671.53    243.21 o
  -4  19   7       86.11     -118.98    198.82 o
  -3  19   7      117.82      -76.01    203.55 o
  -2  19   7       45.31     -218.29    169.34 o
  -1  19   7     1092.60      678.83    207.45 o
   0  19   7     2971.98     2407.49    417.98 o
   1  19   7       53.50     -343.15    192.65 o
   2  19   7     2217.53     1982.59    263.38 o
   3  19   7      830.38      153.68    279.55 o
   4  19   7      849.78      339.17    244.47 o
  -6  20   7    14023.79    15322.88   1097.92 o
  -5  20   7      845.02      612.11    267.59 o
  -4  20   7    14869.46    14040.02    613.75 o
  -3  20   7     2004.33     1411.19    274.75 o
  -2  20   7     9596.56     8310.78    469.56 o
  -1  20   7     3602.55     3938.41    314.22 o
   0  20   7    12028.21    11561.70    624.80 o
   1  20   7      160.74      -89.06    234.35 o
   2  20   7     1078.13      795.36    262.85 o
  -5  21   7       46.60     -177.66    245.42 o
  -4  21   7       74.58      -17.22    244.27 o
  -3  21   7      329.36       -9.46    288.37 o
  -2  21   7      307.76     -319.69    271.25 o
  -1  21   7      186.54     -181.04    273.73 o
   0  21   7      955.86      686.34    282.45 o
   1  21   7      197.38     -307.91    264.98 o
 -13   0   8      503.24      558.37    222.18 o
 -12   0   8     5779.85     6135.31    557.51 o
 -11   0   8     8354.57     8316.67    616.96 o
 -10   0   8     5256.17     5366.38    453.14 o
  -9   0   8      976.91     1166.33    167.91 o
  -8   0   8    61660.28    62850.11   2453.79 o
  -7   0   8    10818.81    10870.27    444.59 o
  -6   0   8    41249.54    42231.64   1474.98 o
  -5   0   8     2255.21     2508.45    181.87 o
  -4   0   8    52561.73    52188.64   2009.24 o
  -3   0   8     6100.79     6076.83    304.52 o
  -2   0   8    51507.55    51986.80   1998.27 o
  -1   0   8     6374.86     6417.35    285.10 o
   0   0   8     1436.95     1378.49    121.55 o
   1   0   8     9117.82     9361.57    516.23 o
   2   0   8    28622.44    29591.19    881.51 o
   3   0   8     1735.24     1646.88    114.25 o
   4   0   8      382.59      198.81    266.82 o
   5   0   8    34073.93    36341.85   1714.40 o
   6   0   8     9442.24    10229.66    591.08 o
   7   0   8    12420.07    13286.68    725.33 o
   8   0   8     5079.62     5612.44    398.81 o
   9   0   8     4554.50     5081.76    541.45 o
 -13   1   8       11.49      135.54    165.74 o
 -12   1   8        5.85     -197.70    146.66 o
 -11   1   8       40.00      204.53    146.21 o
 -10   1   8      437.09      542.58    153.17 o
  -9   1   8     1933.22     2079.81    144.59 o
  -8   1   8      613.97      469.36    108.39 o
  -7   1   8     4784.19     4733.53    165.63 o
  -6   1   8      454.87      440.35     70.68 o
  -5   1   8     1503.93     1654.00    107.33 o
  -4   1   8     3048.31     3159.63    145.97 o
  -3   1   8     1187.68     1357.73     94.77 o
  -2   1   8     4363.13     4291.50    155.58 o
  -1   1   8     1139.37     1308.53     73.88 o
   0   1   8       97.45      136.55     52.55 o
   1   1   8     1590.35     1858.25    102.08 o
   2   1   8      395.28      296.33     65.25 o
   3   1   8      129.43      122.17     51.59 o
   4   1   8     1052.93      931.84    122.50 o
   5   1   8       21.29       78.62    111.65 o
   6   1   8     1768.04     1994.42    171.97 o
   7   1   8      534.11      347.50    133.70 o
   8   1   8      188.59      383.11    141.62 o
   9   1   8      616.84      640.65    161.58 o
 -13   2   8     1446.64     1644.94    229.63 o
 -12   2   8     7958.46     8778.20    460.62 o
 -11   2   8    11917.76    13248.35    629.25 o
 -10   2   8     3552.80     3492.19    226.86 o
  -9   2   8       80.46       94.99    118.28 o
  -8   2   8    29464.08    29362.57    889.46 o
  -7   2   8    18210.65    18151.44    461.02 o
  -6   2   8    16054.07    15426.15    416.49 o
  -5   2   8      675.15      713.70     80.03 o
  -4   2   8    31349.92    31626.41    841.26 o
  -3   2   8       78.81      132.32     59.94 o
  -2   2   8    48355.48    48347.81   1183.36 o
  -1   2   8     2013.74     2325.23     94.90 o
   0   2   8    12836.28    12715.48    304.35 o
   1   2   8     8790.59     8733.57    216.13 o
   2   2   8    50820.08    51464.20   1035.93 o
   3   2   8     2031.90     2207.59    107.77 o
   4   2   8     3246.49     3264.14    188.49 o
   5   2   8    17401.31    17594.31    619.97 o
   6   2   8    11666.71    12303.53    468.61 o
   7   2   8     6416.81     6808.58    314.20 o
   8   2   8     4137.61     4701.10    257.48 o
   9   2   8     5644.46     6324.57    310.70 o
 -13   3   8       14.54     -263.81    308.41 o
 -12   3   8      374.82       70.90    176.83 o
 -11   3   8      210.91      -72.77    161.45 o
 -10   3   8      453.78      518.46    158.55 o
  -9   3   8     4849.44     4910.81    247.93 o
  -8   3   8      771.06      638.16     95.46 o
  -7   3   8    16399.54    16843.27    413.46 o
  -6   3   8     4355.32     4392.11    154.22 o
  -5   3   8     3616.00     3564.47    148.96 o
  -4   3   8     1220.92     1314.05     84.42 o
  -3   3   8    16610.51    16709.97    418.06 o
  -2   3   8    14178.71    14179.51    363.19 o
  -1   3   8      323.85      259.67     63.30 o
   0   3   8       14.32      -31.39     46.59 o
   1   3   8      729.01      620.67     67.18 o
   2   3   8     1346.70     1182.36     82.85 o
   3   3   8       28.43       32.33     72.80 o
   4   3   8     2769.38     2844.26    177.74 o
   5   3   8       12.62       31.05    109.07 o
   6   3   8     6386.30     6480.85    295.11 o
   7   3   8     3254.46     3537.47    211.28 o
   8   3   8      427.63      402.45    136.02 o
   9   3   8      549.15      556.35    167.69 o
 -13   4   8     4824.00     5163.72    346.44 o
 -12   4   8     7927.93     8575.75    455.73 o
 -11   4   8    19041.65    19591.63    844.94 o
 -10   4   8     3082.23     3293.41    251.67 o
  -9   4   8     6008.75     6095.95    314.90 o
  -8   4   8     7459.06     7673.74    272.52 o
  -7   4   8    11325.02    11218.54    307.37 o
  -6   4   8     6992.93     6800.35    209.03 o
  -5   4   8      203.11      248.19     64.63 o
  -4   4   8    19707.09    19342.59    506.70 o
  -3   4   8     3677.73     3526.00    129.72 o
  -2   4   8    44163.12    43743.53    976.52 o
  -1   4   8     5153.63     4958.47    161.22 o
   0   4   8    37978.95    37499.47    851.57 o
   1   4   8    10517.91     9947.47    254.17 o
   2   4   8    54291.44    54536.39   1218.51 o
   3   4   8      306.99      366.05     82.24 o
   4   4   8     8064.06     8073.67    334.26 o
   5   4   8     2835.17     2695.11    183.27 o
   6   4   8     9853.61     9716.43    393.22 o
   7   4   8     1416.64     1399.18    153.19 o
   8   4   8      819.02      970.67    144.97 o
   9   4   8     5062.73     5503.63    307.28 o
 -13   5   8     2274.09     2470.18    241.16 o
 -12   5   8     3170.73     2975.93    363.90 o
 -11   5   8      701.43      425.67    171.15 o
 -10   5   8     1733.24     1444.03    191.36 o
  -9   5   8      581.18      659.56    156.16 o
  -8   5   8       79.85      -33.85     82.57 o
  -7   5   8     8487.72     8593.82    276.79 o
  -6   5   8     1586.72     1774.96    109.55 o
  -5   5   8      309.72      342.59     72.45 o
  -4   5   8     6383.76     5898.55    207.38 o
  -3   5   8    14524.45    14197.03    388.57 o
  -2   5   8     1313.75     1326.90     76.88 o
  -1   5   8     1647.61     1647.62     95.92 o
   0   5   8     3949.81     4079.94    144.70 o
   1   5   8    13087.16    12628.21    311.52 o
   2   5   8      386.61      293.91     56.97 o
   3   5   8     3967.07     3877.43    171.77 o
   4   5   8       75.26       31.65    102.66 o
   5   5   8      257.82      445.11    122.31 o
   6   5   8     2071.05     2392.89    174.20 o
   7   5   8     4408.81     4633.91    240.40 o
   8   5   8       80.08      261.67    133.58 o
   9   5   8      561.46      671.91    163.44 o
 -13   6   8     5705.32     5964.95    345.23 o
 -12   6   8     3221.10     3380.75    292.61 o
 -11   6   8    10251.78    11381.92    498.73 o
 -10   6   8     2231.81     2340.31    225.24 o
  -9   6   8     2064.60     2179.88    208.34 o
  -8   6   8     6058.57     5944.34    237.81 o
  -7   6   8     4184.97     4117.80    174.95 o
  -6   6   8     7160.16     6661.17    224.26 o
  -5   6   8       15.67       72.01     63.14 o
  -4   6   8    16342.08    16111.34    435.65 o
  -3   6   8     1687.23     1532.72     98.52 o
  -2   6   8    30252.99    29495.31    746.11 o
  -1   6   8     3537.50     3704.99    144.81 o
   0   6   8    16357.02    16406.82    408.83 o
   1   6   8     8301.66     8107.75    220.18 o
   2   6   8    29271.95    29282.21    796.03 o
   3   6   8     1965.01     2124.72    131.25 o
   4   6   8    11724.26    11562.71    445.47 o
   5   6   8     1054.40     1267.15    177.81 o
   6   6   8     6075.16     6393.71    286.82 o
   7   6   8     2409.54     2472.73    185.67 o
   8   6   8     1947.08     1860.76    177.54 o
   9   6   8     4215.69     4364.59    264.60 o
 -13   7   8     5553.42     6078.27    385.93 o
 -12   7   8     9591.07    10552.44    484.79 o
 -11   7   8      912.52     1025.21    215.89 o
 -10   7   8     6104.40     6346.02    330.02 o
  -9   7   8      594.86      724.93    145.89 o
  -8   7   8     1873.51     1909.87    130.20 o
  -7   7   8     8001.59     7971.05    241.65 o
  -6   7   8     5261.89     5371.14    185.71 o
  -5   7   8      194.74      151.62     67.62 o
  -4   7   8    14979.30    14628.86    391.92 o
  -3   7   8    26239.54    25715.32    701.44 o
  -2   7   8       28.55        5.66     61.39 o
  -1   7   8     4601.15     4763.36    170.88 o
   0   7   8    10794.59    10987.92    293.52 o
   1   7   8    25735.10    25112.31    600.67 o
   2   7   8      358.17      417.69     80.54 o
   3   7   8    21904.03    21681.83    656.98 o
   4   7   8     1219.75     1319.66    139.57 o
   5   7   8     1249.43     1345.10    144.85 o
   6   7   8     1563.58     1423.25    156.92 o
   7   7   8     2614.26     2756.40    199.68 o
   8   7   8       21.66      117.44    139.22 o
 -12   8   8      691.89      968.24    233.77 o
 -11   8   8     1427.74     1420.36    216.21 o
 -10   8   8     7286.88     7420.79    369.17 o
  -9   8   8     1030.24      987.70    159.20 o
  -8   8   8     8086.54     8431.25    294.41 o
  -7   8   8     1505.35     1659.25    111.68 o
  -6   8   8    19909.78    19385.85    500.62 o
  -5   8   8     3845.56     3986.32    152.41 o
  -4   8   8    20689.51    20088.97    545.86 o
  -3   8   8     2278.28     2200.63    123.20 o
  -2   8   8    13254.61    12512.36    365.23 o
  -1   8   8       77.72       55.38     62.88 o
   0   8   8     6135.48     5850.42    189.77 o
   1   8   8       31.70      106.63     67.13 o
   2   8   8     4974.52     5207.99    198.19 o
   3   8   8     5113.55     5135.64    212.02 o
   4   8   8     6644.89     6670.04    291.94 o
   5   8   8     5596.96     5794.77    273.39 o
   6   8   8     4819.80     4934.73    257.42 o
   7   8   8     5638.82     5997.99    294.06 o
   8   8   8     2825.23     2796.94    212.96 o
 -12   9   8     4904.93     5389.91    366.89 o
 -11   9   8     1185.58     1252.63    215.19 o
 -10   9   8     2784.01     3227.52    303.62 o
  -9   9   8     2061.47     2314.93    231.61 o
  -8   9   8     1601.99     1656.03    151.19 o
  -7   9   8     9802.92    10018.81    329.87 o
  -6   9   8     5916.80     5651.20    197.32 o
  -5   9   8     1479.67     1508.04    111.76 o
  -4   9   8     4948.98     4856.15    189.54 o
  -3   9   8    31958.85    30882.17    807.58 o
  -2   9   8      239.67      329.58     75.72 o
  -1   9   8     5855.20     5997.53    198.39 o
   0   9   8     5103.11     5249.77    181.32 o
   1   9   8    15627.98    15241.98    406.01 o
   2   9   8     1253.32     1182.70    108.46 o
   3   9   8    12488.12    12144.63    395.50 o
   4   9   8     1824.69     1822.74    163.66 o
   5   9   8     2206.27     2260.80    182.10 o
   6   9   8     8991.81     8909.49    378.21 o
   7   9   8     6655.52     7042.01    378.70 o
   8   9   8     1030.41     1004.03    192.61 o
 -12  10   8       52.24     -108.94    195.46 o
 -11  10   8      114.14       36.90    186.69 o
 -10  10   8     6438.20     6663.44    472.90 o
  -9  10   8     1254.09     1269.96    204.02 o
  -8  10   8     6901.95     7246.80    313.13 o
  -7  10   8       12.65      -21.07     91.52 o
  -6  10   8    25545.91    25612.49    682.06 o
  -5  10   8     2283.28     2240.65    133.66 o
  -4  10   8    11943.35    12161.24    366.65 o
  -3  10   8     3357.82     3415.81    155.13 o
  -2  10   8     2916.18     2925.32    141.99 o
  -1  10   8      455.56      349.55     81.92 o
   0  10   8     3798.51     3887.65    157.40 o
   1  10   8      401.29      420.45     85.45 o
   2  10   8      212.10        2.57     86.27 o
   3  10   8     8157.59     7806.01    294.81 o
   4  10   8     3848.99     4177.53    236.95 o
   5  10   8     4744.42     4904.28    264.11 o
   6  10   8     2196.97     2412.25    209.58 o
   7  10   8     6430.93     6545.96    324.70 o
   8  10   8     4062.45     4486.12    293.17 o
 -12  11   8     2047.41     2184.24    275.35 o
 -11  11   8     2467.67     2427.01    272.98 o
 -10  11   8      652.10      690.95    204.14 o
  -9  11   8     8478.03     8538.60    471.92 o
  -8  11   8      388.46      552.50    141.50 o
  -7  11   8    25228.26    24681.64    760.52 o
  -6  11   8     4498.16     4323.42    186.82 o
  -5  11   8    10524.82    10624.93    337.72 o
  -4  11   8      111.10      -17.11     83.41 o
  -3  11   8    28243.49    28159.28    731.64 o
  -2  11   8     3612.45     3625.54    163.85 o
  -1  11   8     6932.53     6720.59    235.12 o
   0  11   8     1537.10     1622.90    135.96 o
   1  11   8     5902.26     5898.59    223.00 o
   2  11   8     2264.08     2036.27    142.77 o
   3  11   8     3290.70     3431.14    204.30 o
   4  11   8     5493.76     5260.15    276.61 o
   5  11   8     1010.45     1109.10    206.17 o
   6  11   8    12784.54    13086.00    516.13 o
   7  11   8     5386.22     5936.01    336.97 o
 -11  12   8        8.79        9.92    206.17 o
 -10  12   8     6154.37     5627.60    455.12 o
  -9  12   8     3857.18     3683.27    312.86 o
  -8  12   8      136.36       31.41    156.98 o
  -7  12   8       15.36      -56.54    114.32 o
  -6  12   8     8326.32     7685.69    292.17 o
  -5  12   8      787.57      746.30    116.81 o
  -4  12   8     2779.82     2802.16    157.62 o
  -3  12   8      315.12      156.54     90.19 o
  -2  12   8      416.74      352.02     93.47 o
  -1  12   8      377.11      330.11     92.73 o
   0  12   8    11889.22    11428.09    340.92 o
   1  12   8     1396.93     1495.58    128.47 o
   2  12   8     1252.78     1028.85    136.26 o
   3  12   8     5365.62     5292.15    265.91 o
   4  12   8     6604.76     6791.04    342.46 o
   5  12   8        2.88      113.36    146.48 o
   6  12   8      450.20      536.78    192.32 o
   7  12   8     1194.12     1088.05    206.05 o
 -11  13   8     3886.08     3525.56    337.22 o
 -10  13   8     1084.49     1198.70    246.56 o
  -9  13   8     7641.53     7697.31    467.54 o
  -8  13   8     1326.30     1427.74    231.99 o
  -7  13   8    17770.53    17620.38    630.95 o
  -6  13   8     3287.10     3111.31    187.45 o
  -5  13   8    17464.17    17268.22    534.59 o
  -4  13   8     1556.65     1456.69    135.96 o
  -3  13   8    19809.00    19591.72    558.51 o
  -2  13   8     1899.08     1877.13    136.30 o
  -1  13   8    11974.45    11813.22    392.67 o
   0  13   8      728.46      692.12    111.73 o
   1  13   8    10333.28    10046.92    351.28 o
   2  13   8     3630.09     3518.32    210.79 o
   3  13   8     4458.56     4145.00    241.50 o
   4  13   8     7119.41     6369.83    332.35 o
   5  13   8     2281.32     2369.80    287.98 o
   6  13   8     8281.96     8417.56    449.65 o
   7  13   8     5231.77     5472.16    347.18 o
 -10  14   8     3184.75     2805.60    466.42 o
  -9  14   8     6705.11     7158.51    460.52 o
  -8  14   8     1292.47     1373.01    243.75 o
  -7  14   8        0.98      108.26    149.25 o
  -6  14   8       37.51      142.11    128.76 o
  -5  14   8        0.46     -109.07    110.13 o
  -4  14   8      114.36      126.09    109.56 o
  -3  14   8     2176.91     2113.38    166.39 o
  -2  14   8     2074.40     1926.48    148.02 o
  -1  14   8     5437.57     4763.34    221.13 o
   0  14   8    14873.56    14614.03    451.09 o
   1  14   8      965.79      989.17    140.13 o
   2  14   8     1250.94     1242.25    174.36 o
   3  14   8      874.89      834.86    163.05 o
   4  14   8     8431.31     8091.37    611.65 o
   5  14   8     2541.66     2256.99    326.96 o
   6  14   8        1.08      -28.47    220.08 o
 -10  15   8     2739.55     2408.84    316.83 o
  -9  15   8     5803.30     6154.41    442.23 o
  -8  15   8     3146.19     2999.37    319.85 o
  -7  15   8     6788.18     6952.90    363.43 o
  -6  15   8     1482.42     1494.45    180.37 o
  -5  15   8     7488.98     6876.88    318.00 o
  -4  15   8      103.41        4.13    121.00 o
  -3  15   8    15123.00    14797.33    473.10 o
  -2  15   8       36.92     -146.19    149.18 o
  -1  15   8    22222.68    20706.27    624.96 o
   0  15   8      690.75      590.45    136.63 o
   1  15   8    14845.69    13586.37    494.11 o
   2  15   8     3019.48     2864.00    213.56 o
   3  15   8    13598.30    12790.63    643.32 o
   4  15   8     2313.60     1929.63    238.59 o
   5  15   8     6074.99     5969.35    601.03 o
   6  15   8     2559.99     2297.35    270.63 o
  -9  16   8     2013.87     1692.77    300.77 o
  -8  16   8     2432.83     2374.37    340.08 o
  -7  16   8      543.83      496.49    186.01 o
  -6  16   8      143.25       97.36    162.78 o
  -5  16   8      416.77      117.35    151.14 o
  -4  16   8      176.48       25.20    131.54 o
  -3  16   8        1.54     -143.40    185.95 o
  -2  16   8      136.66      130.71    140.62 o
  -1  16   8     2274.30     2332.04    199.12 o
   0  16   8     6959.52     7100.42    369.83 o
   1  16   8     2165.39     1752.24    197.00 o
   2  16   8        1.19      142.55    161.00 o
   3  16   8      130.43     -140.01    258.88 o
   4  16   8     1870.74     1894.77    247.67 o
   5  16   8     1153.62      827.93    228.11 o
  -8  17   8     4117.66     4086.90    445.52 o
  -7  17   8     2804.02     2251.34    516.57 o
  -6  17   8        4.23      -32.14    175.59 o
  -5  17   8     9437.75     8754.75    394.38 o
  -4  17   8        1.44     -375.41    187.70 o
  -3  17   8     7181.27     6697.26    389.65 o
  -2  17   8     5039.55     4275.03    290.87 o
  -1  17   8    21546.72    20210.53    668.03 o
   0  17   8     2406.28     1953.91    257.08 o
   1  17   8    17297.07    15118.97    705.91 o
   2  17   8      903.09      954.92    206.19 o
   3  17   8    15340.17    13651.75    916.48 o
   4  17   8      807.89      509.30    229.66 o
  -8  18   8      264.22      301.82    277.52 o
  -7  18   8       49.49       83.57    237.30 o
  -6  18   8      745.13      518.22    206.20 o
  -5  18   8     1373.18      837.42    229.10 o
  -4  18   8       86.42     -196.56    196.23 o
  -3  18   8     1328.77      844.88    190.95 o
  -2  18   8      608.88      645.39    195.26 o
  -1  18   8      329.10      -34.65    262.20 o
   0  18   8       11.18     -113.94    181.36 o
   1  18   8      996.90      557.35    208.73 o
   2  18   8     2988.46     2409.54    296.71 o
   3  18   8     1316.12      852.46    435.75 o
  -6  19   8        4.76     -388.59    222.64 o
  -5  19   8    16481.27    15741.99   1047.71 o
  -4  19   8     1560.10      969.39    239.86 o
  -3  19   8     5518.91     4741.66    365.35 o
  -2  19   8      626.07      642.19    209.29 o
  -1  19   8    16166.85    14847.49    742.31 o
   0  19   8       33.02     -260.80    270.38 o
   1  19   8     8512.75     7017.30    804.93 o
   2  19   8      757.96      210.54    280.20 o
  -5  20   8      456.44      432.95    377.81 o
  -4  20   8       81.27     -208.16    219.44 o
  -3  20   8     1332.56      911.22    273.02 o
  -2  20   8     1627.21     1349.42    309.22 o
  -1  20   8      841.19      346.62    259.60 o
   0  20   8     1513.53      795.45    436.84 o
   1  20   8      417.92      402.58    257.33 o
 -13   1   9     3663.81     4251.87    294.42 o
 -12   1   9    10161.06    11232.39    501.93 o
 -11   1   9     3053.31     3067.37    235.02 o
 -10   1   9    12910.68    14171.52    648.39 o
  -9   1   9     9574.93    10045.32    439.72 o
  -8   1   9     8676.76     8637.16    322.83 o
  -7   1   9    16471.26    17043.10    490.00 o
  -6   1   9    37278.54    37325.67    985.84 o
  -5   1   9     1885.10     1945.42    122.45 o
  -4   1   9      595.65      533.07     83.89 o
  -3   1   9    30722.45    31501.87    883.16 o
  -2   1   9    10641.74    10505.19    337.80 o
  -1   1   9     5273.43     5447.96    192.20 o
   0   1   9     1005.21     1157.74     82.25 o
   1   1   9    29256.91    29745.94    655.84 o
   2   1   9     2376.69     2512.40    122.74 o
   3   1   9    28670.32    30147.44    920.53 o
   4   1   9     3520.79     3119.69    216.63 o
   5   1   9    12721.77    13828.91    531.71 o
   6   1   9     6384.98     6939.83    327.23 o
   7   1   9    20852.87    23073.95    821.10 o
   8   1   9       22.99      -64.83    149.15 o
 -13   2   9       85.12      287.02    202.94 o
 -12   2   9     2056.90     1999.98    245.01 o
 -11   2   9     1004.81     1265.34    181.56 o
 -10   2   9      839.95      707.48    155.66 o
  -9   2   9       84.80      -45.35    120.21 o
  -8   2   9     2668.91     3032.90    171.25 o
  -7   2   9     7909.59     7643.17    258.24 o
  -6   2   9     1337.25     1088.66    100.08 o
  -5   2   9     4072.49     4116.21    169.95 o
  -4   2   9      975.62     1203.01     96.14 o
  -3   2   9      108.22       36.48     69.15 o
  -2   2   9      954.53      978.10     80.50 o
  -1   2   9      512.71      509.96     72.87 o
   0   2   9      920.72      867.76     84.72 o
   1   2   9     5052.47     5068.11    150.80 o
   2   2   9     3379.17     3564.75    181.49 o
   3   2   9      652.12      664.94    113.09 o
   4   2   9     2777.06     3140.47    197.67 o
   5   2   9     1375.28     1559.82    161.23 o
   6   2   9     5858.52     5772.77    380.92 o
   7   2   9      488.87      282.77    156.68 o
   8   2   9      917.06      920.19    173.73 o
 -13   3   9     1517.27     1539.10    239.08 o
 -12   3   9    10916.65    10961.69    554.91 o
 -11   3   9       40.44     -177.12    156.54 o
 -10   3   9     8969.71     9418.45    428.58 o
  -9   3   9     3551.97     4224.67    254.45 o
  -8   3   9     4645.28     4884.04    206.31 o
  -7   3   9    12783.33    12682.59    363.37 o
  -6   3   9    13980.93    14011.16    391.81 o
  -5   3   9     8021.59     7972.74    251.36 o
  -4   3   9      140.53      180.27     68.02 o
  -3   3   9    46372.32    46209.14   1085.64 o
  -2   3   9    13512.29    13696.78    358.95 o
  -1   3   9    14763.69    14725.68    381.52 o
   0   3   9      230.31      192.87     59.70 o
   1   3   9    35206.22    35101.73    819.86 o
   2   3   9      190.88      181.76     79.31 o
   3   3   9    17343.09    17031.07    554.87 o
   4   3   9       74.06      163.33    115.62 o
   5   3   9     5170.03     5463.51    272.63 o
   6   3   9     4286.67     4601.21    256.85 o
   7   3   9    11187.04    12022.71    491.46 o
   8   3   9      869.78      891.01    166.21 o
 -13   4   9      146.30      200.11    200.51 o
 -12   4   9     1781.67     1825.89    288.98 o
 -11   4   9     3206.03     3141.40    270.07 o
 -10   4   9       49.44        9.62    148.15 o
  -9   4   9        6.36      130.96    129.36 o
  -8   4   9    10577.40    10326.59    346.65 o
  -7   4   9     7181.54     7142.43    247.99 o
  -6   4   9      342.02      209.93     80.08 o
  -5   4   9      830.73      775.60     86.69 o
  -4   4   9     1322.90     1328.70     86.19 o
  -3   4   9      885.09      798.89     78.53 o
  -2   4   9      412.37      460.88     69.95 o
  -1   4   9       43.97      114.36     61.78 o
   0   4   9      139.99       56.42     63.15 o
   1   4   9    10141.91    10399.51    311.08 o
   2   4   9    10016.53     9667.55    308.99 o
   3   4   9      252.43      379.92    140.06 o
   4   4   9     1179.78     1114.02    143.53 o
   5   4   9     2142.77     2189.33    182.33 o
   6   4   9     6150.50     6551.72    313.76 o
   7   4   9        0.14     -156.83    134.97 o
   8   4   9     1485.80     1337.97    179.47 o
 -13   5   9      329.28      593.64    213.10 o
 -12   5   9     8361.77     8795.92    478.37 o
 -11   5   9       47.90      -14.87    166.82 o
 -10   5   9     4095.21     4092.23    293.36 o
  -9   5   9      914.07      758.45    169.42 o
  -8   5   9     1114.16     1124.99    119.32 o
  -7   5   9     6705.29     6673.09    252.42 o
  -6   5   9     4651.49     4892.43    192.08 o
  -5   5   9    18116.31    17526.23    501.59 o
  -4   5   9        8.42       47.08     64.20 o
  -3   5   9    57336.50    56951.29   1334.23 o
  -2   5   9     6904.46     6910.08    214.24 o
  -1   5   9    27122.56    26742.55    685.48 o
   0   5   9     3570.40     3645.94    148.17 o
   1   5   9    25812.05    25018.61    658.73 o
   2   5   9     4734.49     4601.63    188.72 o
   3   5   9     8780.11     8662.71    361.98 o
   4   5   9      513.90      430.76    126.24 o
   5   5   9     3663.70     3831.61    232.39 o
   6   5   9     2063.50     2216.82    182.73 o
   7   5   9     6347.41     6569.92    306.91 o
   8   5   9     2799.72     2997.45    207.55 o
 -12   6   9      690.56      556.51    184.77 o
 -11   6   9     6172.67     6841.96    404.87 o
 -10   6   9     1108.69     1122.47    194.99 o
  -9   6   9      237.26      197.57    148.79 o
  -8   6   9     5915.54     5886.49    245.22 o
  -7   6   9     2734.62     2445.70    152.45 o
  -6   6   9      973.41      921.38     99.22 o
  -5   6   9      571.22      665.99     87.24 o
  -4   6   9    10117.77    10001.64    299.62 o
  -3   6   9       60.36      -48.62     63.67 o
  -2   6   9    15045.98    14870.88    409.09 o
  -1   6   9     8800.53     8431.23    262.18 o
   0   6   9     3507.81     3548.40    143.81 o
   1   6   9      125.08       87.60     79.76 o
   2   6   9    16092.63    15139.79    447.97 o
   3   6   9     6155.31     6655.36    305.99 o
   4   6   9        3.36       31.55    115.42 o
   5   6   9     1390.52     1197.80    151.83 o
   6   6   9     1963.44     2197.50    185.13 o
   7   6   9      673.04     1103.59    165.88 o
   8   6   9      373.97      285.37    157.69 o
 -12   7   9     5769.60     6170.76    354.73 o
 -11   7   9      507.24      528.30    176.62 o
 -10   7   9     5847.20     6371.48    342.37 o
  -9   7   9     3324.05     3278.28    232.60 o
  -8   7   9     3642.35     3469.60    175.91 o
  -7   7   9     6858.44     7024.69    259.16 o
  -6   7   9     8561.51     8333.24    259.35 o
  -5   7   9    13969.15    13600.08    375.87 o
  -4   7   9     3939.89     3825.56    159.90 o
  -3   7   9    19207.89    18789.10    502.87 o
  -2   7   9      896.49      853.95     91.00 o
  -1   7   9    15275.47    14457.85    402.75 o
   0   7   9      812.38      941.13     88.53 o
   1   7   9    13177.38    12762.81    415.62 o
   2   7   9      333.12      353.89     92.76 o
   3   7   9    12517.80    11731.12    441.52 o
   4   7   9       61.60       72.85    113.33 o
   5   7   9     6605.19     6572.65    302.74 o
   6   7   9     1146.17     1199.90    165.35 o
   7   7   9     2461.45     2745.74    212.37 o
   8   7   9     2251.53     2592.20    230.11 o
 -12   8   9      778.48      650.46    257.71 o
 -11   8   9    10065.15    10190.85    536.60 o
 -10   8   9     1550.44     1587.54    236.03 o
  -9   8   9        6.97     -101.25    134.77 o
  -8   8   9     7431.57     7421.42    292.88 o
  -7   8   9     2355.17     2172.56    143.33 o
  -6   8   9     2564.49     2719.56    143.50 o
  -5   8   9      546.46      529.29     91.55 o
  -4   8   9    17290.59    16953.68    476.58 o
  -3   8   9       16.93       57.63     75.15 o
  -2   8   9    29172.64    27911.06    698.75 o
  -1   8   9     8986.49     9250.82    270.12 o
   0   8   9     6328.65     6429.72    207.92 o
   1   8   9      142.93      231.33     85.20 o
   2   8   9    13866.13    13971.32    442.19 o
   3   8   9     7664.07     8252.51    345.88 o
   4   8   9      114.43       46.09    118.51 o
   5   8   9     1377.21     1641.09    170.89 o
   6   8   9     2530.05     2085.12    194.20 o
   7   8   9      698.08      708.13    170.12 o
 -12   9   9     1301.80     1402.03    247.52 o
 -11   9   9     3930.16     4008.26    322.07 o
 -10   9   9     6634.40     6825.78    572.88 o
  -9   9   9     7716.51     7745.54    435.91 o
  -8   9   9     9041.59     9480.70    380.24 o
  -7   9   9     3826.68     4023.65    205.54 o
  -6   9   9     9739.61     9525.29    326.52 o
  -5   9   9     5174.22     5174.65    204.50 o
  -4   9   9    12863.31    12136.61    367.05 o
  -3   9   9       24.85       86.04     79.24 o
  -2   9   9       33.21      -39.30     72.14 o
  -1   9   9     2206.67     2235.62    123.16 o
   0   9   9       58.53      176.56     81.44 o
   1   9   9     5477.72     5441.84    206.17 o
   2   9   9     3260.51     2963.07    173.45 o
   3   9   9    14231.02    14409.66    519.01 o
   4   9   9     1637.34     1414.40    163.65 o
   5   9   9    12278.75    12020.89    469.77 o
   6   9   9       87.13      196.76    150.28 o
   7   9   9     5902.59     6017.94    332.03 o
 -11  10   9     7720.30     7836.30    463.16 o
 -10  10   9      446.96      526.44    197.14 o
  -9  10   9     1181.07     1328.58    219.59 o
  -8  10   9    11068.12    11526.99    467.16 o
  -7  10   9    12108.15    11909.54    421.86 o
  -6  10   9     3540.17     3472.36    180.37 o
  -5  10   9     4133.19     3880.56    179.29 o
  -4  10   9    11374.42    10529.81    335.03 o
  -3  10   9     1731.26     1674.57    119.44 o
  -2  10   9    10091.65    10052.42    298.24 o
  -1  10   9     2289.36     2399.82    130.85 o
   0  10   9     3443.85     3672.28    168.18 o
   1  10   9     1965.19     2011.62    138.67 o
   2  10   9    19867.14    18819.78    583.79 o
   3  10   9      185.49      229.58    118.01 o
   4  10   9     5092.71     5033.92    273.49 o
   5  10   9     4481.13     4817.34    271.16 o
   6  10   9     8876.37     8589.14    388.12 o
   7  10   9      333.03      513.42    187.00 o
 -11  11   9     2213.84     2011.54    340.15 o
 -10  11   9     3796.47     3527.99    313.60 o
  -9  11   9     4208.43     3868.83    341.65 o
  -8  11   9     6763.67     7001.05    383.25 o
  -7  11   9      655.03      637.76    135.18 o
  -6  11   9     1780.72     1942.82    158.75 o
  -5  11   9     4209.34     3855.50    192.63 o
  -4  11   9     7317.91     7685.65    274.17 o
  -3  11   9      176.42      163.54     88.89 o
  -2  11   9        2.74       43.20     85.92 o
  -1  11   9     5392.71     5356.70    212.62 o
   0  11   9      634.03      581.45    107.99 o
   1  11   9     4454.53     4300.77    192.65 o
   2  11   9     2732.44     2633.34    219.89 o
   3  11   9     7779.66     7532.88    323.04 o
   4  11   9     2652.72     2713.99    216.39 o
   5  11   9     8688.82     9192.32    404.85 o
   6  11   9       56.89      208.81    173.50 o
 -11  12   9     5052.54     5229.13    392.39 o
 -10  12   9     3624.05     3602.37    328.37 o
  -9  12   9     6294.36     6350.56    417.03 o
  -8  12   9    10345.98    10912.23    692.30 o
  -7  12   9    20151.51    20306.59    706.37 o
  -6  12   9     1790.75     1861.19    168.12 o
  -5  12   9     7553.27     7196.27    283.22 o
  -4  12   9     4985.00     4752.61    211.26 o
  -3  12   9     3479.03     3525.75    182.91 o
  -2  12   9     5495.14     5373.13    215.78 o
  -1  12   9      707.59      582.40    111.67 o
   0  12   9     4587.44     4451.69    202.51 o
   1  12   9     5864.54     5623.63    259.31 o
   2  12   9    15251.88    15209.39    542.37 o
   3  12   9      694.04      777.47    150.14 o
   4  12   9     8904.01     8697.70    395.30 o
   5  12   9     2810.47     2938.72    282.02 o
   6  12   9    14984.26    15489.40    733.92 o
 -10  13   9     2203.08     2291.77    294.60 o
  -9  13   9        1.27      -99.31    199.17 o
  -8  13   9      525.81      220.80    216.03 o
  -7  13   9       14.01      -70.60    135.16 o
  -6  13   9     1406.98     1589.86    170.99 o
  -5  13   9     9241.59     8945.63    335.61 o
  -4  13   9     2007.89     2020.17    160.16 o
  -3  13   9     1328.69     1187.31    161.38 o
  -2  13   9     1299.31     1186.93    138.61 o
  -1  13   9    16653.45    16489.11    478.15 o
   0  13   9     3599.53     3369.93    185.60 o
   1  13   9     2913.38     2599.66    191.91 o
   2  13   9      557.31      578.39    148.81 o
   3  13   9      583.42      431.22    148.39 o
   4  13   9       84.45      -13.73    156.17 o
   5  13   9     1018.22     1099.48    206.73 o
   6  13   9      107.23      103.61    190.82 o
 -10  14   9     1207.08     1257.97    275.93 o
  -9  14   9     6157.67     6746.08    457.59 o
  -8  14   9     3673.66     3420.91    326.64 o
  -7  14   9     5973.39     5926.30    454.96 o
  -6  14   9     5436.33     5235.86    276.87 o
  -5  14   9     4780.56     4459.11    253.38 o
  -4  14   9     8305.96     7979.02    317.57 o
  -3  14   9     2145.08     1928.96    172.66 o
  -2  14   9    13845.17    13760.20    472.69 o
  -1  14   9      733.39      614.41    134.46 o
   0  14   9    14900.20    14326.91    449.65 o
   1  14   9      225.88      130.64    136.38 o
   2  14   9     9694.54     9776.26    429.71 o
   3  14   9      262.66       60.41    162.91 o
   4  14   9     8039.54     7836.41    417.15 o
   5  14   9     1179.95     1040.61    216.03 o
  -9  15   9      303.08      376.26    246.86 o
  -8  15   9       11.30     -115.40    210.00 o
  -7  15   9     1203.22      984.72    196.31 o
  -6  15   9     1415.17     1269.71    181.26 o
  -5  15   9     6552.02     6179.09    330.52 o
  -4  15   9     1703.25     1709.88    170.52 o
  -3  15   9     1495.11     1681.88    182.06 o
  -2  15   9      406.64      417.23    141.84 o
  -1  15   9     7930.84     8406.66    352.48 o
   0  15   9     6142.31     5262.46    270.12 o
   1  15   9      386.75      309.72    151.01 o
   2  15   9     1622.11     1133.50    188.30 o
   3  15   9       13.08     -210.31    186.84 o
   4  15   9        3.19     -117.31    178.57 o
  -8  16   9      759.97      608.35    283.21 o
  -7  16   9      672.30      630.67    196.67 o
  -6  16   9     8302.65     8102.41    394.50 o
  -5  16   9     1711.45     1590.94    201.91 o
  -4  16   9    14727.71    14631.25    664.62 o
  -3  16   9      530.56      630.36    162.79 o
  -2  16   9    19650.98    18335.46    648.24 o
  -1  16   9     1270.06      779.01    167.10 o
   0  16   9    20539.24    18079.70    657.31 o
   1  16   9     1660.04     1240.81    203.17 o
   2  16   9     8801.81     8432.18    422.28 o
   3  16   9        0.46     -187.89    231.78 o
   4  16   9     7276.06     6815.57    454.42 o
  -8  17   9     1048.44      991.15    358.02 o
  -7  17   9      288.70       62.32    229.68 o
  -6  17   9        1.76       35.55    187.70 o
  -5  17   9     1446.27     1266.40    250.82 o
  -4  17   9     2907.92     2860.39    337.19 o
  -3  17   9      529.34      401.09    174.06 o
  -2  17   9      841.48      466.79    181.04 o
  -1  17   9      354.49       26.66    255.00 o
   0  17   9      106.05     -280.58    244.64 o
   1  17   9      317.98      138.18    193.31 o
   2  17   9      239.09       42.54    198.50 o
   3  17   9       12.23     -119.01    201.07 o
  -7  18   9      852.45      610.43    290.76 o
  -6  18   9     9180.96     8525.64    510.34 o
  -5  18   9     2380.42     2091.62    278.12 o
  -4  18   9    11015.01    10574.32    630.93 o
  -3  18   9     1577.37      972.42    241.68 o
  -2  18   9    11467.67    11155.35    503.29 o
  -1  18   9      547.85      375.73    327.91 o
   0  18   9    17491.53    15064.87    900.22 o
   1  18   9     1519.48     1302.79    247.21 o
   2  18   9     5748.76     5147.87    353.54 o
  -5  19   9      101.43      -27.41    238.87 o
  -4  19   9     1393.95      889.38    257.47 o
  -3  19   9     3466.84     3358.04    505.10 o
  -2  19   9      697.94      674.73    219.54 o
  -1  19   9      633.84      306.94    241.33 o
   0  19   9      125.92       31.05    334.83 o
 -13   0  10     6051.41     5993.33    458.16 o
 -12   0  10     1685.80     1691.39    286.46 o
 -11   0  10    30754.05    32671.97   1907.76 o
 -10   0  10     1263.93     1666.03    310.96 o
  -9   0  10    13097.55    13203.56    875.42 o
  -8   0  10     2128.20     2238.07    212.76 o
  -7   0  10    32817.35    33609.88   1553.48 o
  -6   0  10      418.90      466.65    132.04 o
  -5   0  10    12183.69    12554.34    571.29 o
  -4   0  10     5798.92     5869.57    396.57 o
  -3   0  10     9142.69     9632.68    459.62 o
  -2   0  10    20607.59    21817.25    904.63 o
  -1   0  10     4568.28     4905.60    286.00 o
   0   0  10    21535.25    21691.13    897.04 o
   1   0  10        9.82      254.08    148.50 o
   2   0  10    64295.36    66337.63   2521.27 o
   3   0  10     4727.80     4520.52    446.88 o
   4   0  10    11547.70    12142.54    707.68 o
   5   0  10       13.05      -36.46    196.87 o
   6   0  10    16244.81    16923.96    917.81 o
   7   0  10     1783.35     2114.61    301.33 o
 -13   1  10      337.93      417.16    196.70 o
 -12   1  10      945.95      741.14    191.68 o
 -11   1  10       55.38      -89.92    159.67 o
 -10   1  10     1636.62     1546.03    212.16 o
  -9   1  10      216.90      241.16    133.08 o
  -8   1  10      686.49      624.03    119.11 o
  -7   1  10      122.30       64.93    101.11 o
  -6   1  10      371.72      412.50     87.11 o
  -5   1  10      875.59      898.56    105.39 o
  -4   1  10      979.38     1076.77    111.55 o
  -3   1  10        3.33      -42.83     73.83 o
  -2   1  10     2045.56     2239.27    136.95 o
  -1   1  10      165.30      250.42     81.54 o
   0   1  10     2378.74     2552.24    143.11 o
   1   1  10     4305.33     4747.13    205.05 o
   2   1  10      234.87      173.94    105.72 o
   3   1  10     2014.67     2166.40    196.75 o
   4   1  10      919.21      940.74    157.57 o
   5   1  10      197.58      222.73    147.25 o
   6   1  10      454.63      368.02    161.97 o
   7   1  10        4.70      -32.54    153.79 o
 -13   2  10     4996.72     5000.65    365.18 o
 -12   2  10      448.95      670.85    235.74 o
 -11   2  10    20232.53    22125.02    857.30 o
 -10   2  10      794.74      791.94    171.26 o
  -9   2  10     5676.22     5921.89    318.37 o
  -8   2  10     5986.94     6237.70    268.47 o
  -7   2  10    26656.61    27033.77    843.50 o
  -6   2  10       21.47       46.18     78.56 o
  -5   2  10     6309.14     6512.21    236.73 o
  -4   2  10    12185.44    11758.53    362.35 o
  -3   2  10     8050.58     8276.74    278.63 o
  -2   2  10    24269.18    24323.94    631.88 o
  -1   2  10    11714.32    11598.03    318.68 o
   0   2  10     7935.40     8057.14    232.08 o
   1   2  10      184.30      136.17     81.82 o
   2   2  10    38531.65    39769.92   1115.43 o
   3   2  10     4758.69     5465.36    272.46 o
   4   2  10     6360.38     6988.79    323.93 o
   5   2  10      103.45       87.47    137.90 o
   6   2  10    14631.97    16061.83    620.54 o
   7   2  10      254.01      211.73    162.69 o
 -12   3  10     3864.76     4558.50    448.11 o
 -11   3  10      132.78      -47.38    180.05 o
 -10   3  10     2161.22     2488.97    220.67 o
  -9   3  10       34.49       86.69    132.13 o
  -8   3  10     2583.18     2551.91    159.09 o
  -7   3  10      282.88      271.24     99.78 o
  -6   3  10     4074.12     4506.71    179.99 o
  -5   3  10     5057.17     5155.15    193.78 o
  -4   3  10     2741.23     2619.10    134.43 o
  -3   3  10     2512.31     2662.81    121.90 o
  -2   3  10      127.07      133.31     68.85 o
  -1   3  10       77.17       11.61     64.00 o
   0   3  10      816.80      813.77     85.75 o
   1   3  10    12277.90    12574.89    390.30 o
   2   3  10     1059.66     1072.34    122.94 o
   3   3  10     7274.02     7601.88    338.22 o
   4   3  10     2313.57     2535.72    201.29 o
   5   3  10      603.61      718.56    152.47 o
   6   3  10      185.71     -100.91    153.25 o
   7   3  10      918.97      835.52    182.86 o
 -12   4  10        0.41      -17.33    193.56 o
 -11   4  10     7140.08     7467.01    436.03 o
 -10   4  10      524.54      417.96    181.90 o
  -9   4  10     2188.86     1800.20    217.55 o
  -8   4  10    10514.78    10974.20    374.09 o
  -7   4  10    17249.31    16903.48    523.76 o
  -6   4  10     7200.34     7292.95    245.35 o
  -5   4  10    14182.77    14199.86    402.15 o
  -4   4  10    17940.72    17516.27    452.16 o
  -3   4  10    21823.20    21667.23    543.22 o
  -2   4  10    18870.52    18314.04    470.16 o
  -1   4  10    22647.96    22018.34    553.91 o
   0   4  10     2316.20     2450.66    136.59 o
   1   4  10     2346.14     2363.11    139.87 o
   2   4  10    11636.00    11642.40    389.72 o
   3   4  10     2050.08     2407.47    187.42 o
   4   4  10     2825.58     3215.58    270.96 o
   5   4  10     2241.12     2224.14    199.15 o
   6   4  10    12696.17    13326.89    529.87 o
   7   4  10     1424.01     1618.00    192.59 o
 -12   5  10     3098.53     3268.22    485.29 o
 -11   5  10      186.75      160.74    184.64 o
 -10   5  10      809.60      718.34    190.23 o
  -9   5  10      454.37      381.89    165.44 o
  -8   5  10     1005.26      852.78    127.33 o
  -7   5  10     4530.84     4355.69    219.20 o
  -6   5  10     6575.33     6535.26    243.04 o
  -5   5  10      104.87      114.21     82.70 o
  -4   5  10       52.49       47.83     70.33 o
  -3   5  10    11725.71    11334.58    317.58 o
  -2   5  10    12190.84    12002.08    331.09 o
  -1   5  10      392.29      286.40     81.73 o
   0   5  10      393.12      450.36     85.67 o
   1   5  10     5046.27     5098.03    207.48 o
   2   5  10     1290.78     1196.50    128.65 o
   3   5  10     1764.83     2049.98    178.65 o
   4   5  10      469.90      366.69    138.20 o
   5   5  10     1104.08     1396.25    177.47 o
   6   5  10     1315.58     1249.64    176.92 o
   7   5  10     4006.54     4352.47    260.59 o
 -12   6  10      113.66       32.01    183.17 o
 -11   6  10     4380.85     4929.16    378.56 o
 -10   6  10       17.04       12.74    173.10 o
  -9   6  10     3479.98     3715.44    287.32 o
  -8   6  10     6642.48     6750.96    275.65 o
  -7   6  10    13986.46    13807.67    479.05 o
  -6   6  10     7430.55     7246.13    309.40 o
  -5   6  10    15998.99    15712.71    416.03 o
  -4   6  10    13493.59    13530.18    367.28 o
  -3   6  10    14025.54    13527.71    367.85 o
  -2   6  10     8853.79     8690.63    275.24 o
  -1   6  10     7174.23     7063.20    238.24 o
   0   6  10     2338.14     2357.17    139.84 o
   1   6  10     2214.36     2364.84    144.93 o
   2   6  10    11604.94    11110.38    387.46 o
   3   6  10     1295.27     1485.65    181.72 o
   4   6  10     6250.31     6636.51    322.68 o
   5   6  10      957.29     1264.14    169.38 o
   6   6  10    10729.35    11421.87    451.12 o
   7   6  10     1076.57     1446.99    201.00 o
 -12   7  10     2649.35     2277.09    247.75 o
 -11   7  10      568.51      487.80    232.80 o
 -10   7  10      178.44      231.25    161.68 o
  -9   7  10     1023.94      977.34    176.26 o
  -8   7  10     1137.33     1048.43    125.23 o
  -7   7  10    11975.26    11774.66    385.32 o
  -6   7  10    11530.80    10822.17    340.25 o
  -5   7  10     1063.00     1244.41    110.42 o
  -4   7  10     3359.00     3175.15    143.27 o
  -3   7  10    14900.18    14493.13    409.68 o
  -2   7  10    27595.08    27540.71    716.93 o
  -1   7  10       32.61      141.05     77.24 o
   0   7  10     1344.95     1521.86    124.51 o
   1   7  10     3719.43     3805.97    179.93 o
   2   7  10      757.97      581.77    150.35 o
   3   7  10     1080.29     1402.88    165.26 o
   4   7  10       56.84      -89.16    148.78 o
   5   7  10      700.62      840.98    159.22 o
   6   7  10     5074.35     5496.74    293.77 o
   7   7  10     6761.97     7845.30    387.23 o
 -12   8  10       40.91     -150.27    199.08 o
 -11   8  10     5508.94     5975.94    355.30 o
 -10   8  10      752.81      642.07    183.70 o
  -9   8  10    11596.59    11790.51    526.30 o
  -8   8  10       47.43       39.04    109.77 o
  -7   8  10     7118.77     7551.65    282.74 o
  -6   8  10      191.57      201.21     93.68 o
  -5   8  10     6373.80     6287.87    234.82 o
  -4   8  10     1148.65     1146.86    111.03 o
  -3   8  10      994.24      995.70    104.95 o
  -2   8  10     3977.00     3639.92    165.39 o
  -1   8  10      317.79      250.28     89.25 o
   0   8  10    12027.18    11922.32    383.94 o
   1   8  10     4125.00     3974.05    177.95 o
   2   8  10    13924.05    13650.59    480.86 o
   3   8  10      305.40      294.93    131.25 o
   4   8  10    11378.51    11308.42    449.98 o
   5   8  10      588.13      605.82    159.80 o
   6   8  10     4788.81     4997.76    302.69 o
 -11   9  10        5.91      -97.71    195.87 o
 -10   9  10     2300.44     1863.02    248.99 o
  -9   9  10      325.93      403.69    188.78 o
  -8   9  10     3015.10     2827.68    197.89 o
  -7   9  10     4927.65     4646.90    230.38 o
  -6   9  10    12269.05    12089.49    425.05 o
  -5   9  10      874.90     1034.60    114.61 o
  -4   9  10     1818.47     1700.30    128.93 o
  -3   9  10    15113.18    14533.74    405.19 o
  -2   9  10    12941.47    12541.15    350.29 o
  -1   9  10      560.68      556.24     98.53 o
   0   9  10      879.16      797.36    113.32 o
   1   9  10    10117.96     9199.54    320.09 o
   2   9  10      885.29      834.63    138.49 o
   3   9  10     6031.78     6202.67    301.69 o
   4   9  10        9.85       68.49    140.46 o
   5   9  10     4780.48     4698.06    276.96 o
   6   9  10      988.24     1073.80    197.23 o
 -11  10  10     4711.43     4778.17    370.95 o
 -10  10  10      508.66      418.85    209.21 o
  -9  10  10    12001.46    12394.72    625.46 o
  -8  10  10      403.71      293.29    139.51 o
  -7  10  10     1787.44     1902.07    166.01 o
  -6  10  10       18.29      122.88    112.75 o
  -5  10  10     2261.56     2195.04    153.72 o
  -4  10  10       74.98       46.01     90.36 o
  -3  10  10      346.23      400.15     96.24 o
  -2  10  10     5896.01     5846.72    223.21 o
  -1  10  10       31.12      143.31     95.44 o
   0  10  10    17497.06    17145.04    506.03 o
   1  10  10     1477.41     1475.87    139.03 o
   2  10  10     9752.37     9742.81    388.04 o
   3  10  10       28.72      111.98    141.47 o
   4  10  10    12350.14    12463.53    494.47 o
   5  10  10     3597.45     3721.49    269.46 o
   6  10  10     1232.26     1377.80    213.81 o
 -11  11  10      101.97      182.16    221.35 o
 -10  11  10     8703.48     8965.50    520.32 o
  -9  11  10       24.00       81.56    185.63 o
  -8  11  10     9965.22     9946.86    473.23 o
  -7  11  10      857.12      986.74    149.17 o
  -6  11  10    11813.53    11375.65    418.08 o
  -5  11  10       32.91       86.04    104.93 o
  -4  11  10      196.93      103.31     98.31 o
  -3  11  10    15567.32    15279.09    460.46 o
  -2  11  10     4349.06     4600.21    201.31 o
  -1  11  10     6535.93     6104.23    246.41 o
   0  11  10        4.78      224.74    107.85 o
   1  11  10    19112.48    18463.35    583.90 o
   2  11  10      488.87      608.12    139.59 o
   3  11  10    15358.18    15032.33    615.87 o
   4  11  10     1995.02     2159.17    226.18 o
   5  11  10     6360.34     6502.54    447.97 o
 -10  12  10     1855.04     1962.18    283.01 o
  -9  12  10     5535.90     5648.00    403.34 o
  -8  12  10       91.99      -33.95    178.59 o
  -7  12  10       18.46       -5.46    132.64 o
  -6  12  10     2882.83     2860.89    201.65 o
  -5  12  10     5506.01     5513.81    247.57 o
  -4  12  10      358.91      297.93    115.31 o
  -3  12  10     3556.81     3015.47    191.11 o
  -2  12  10      844.68      895.67    125.66 o
  -1  12  10      364.67      431.21    118.10 o
   0  12  10     5733.38     5998.23    261.61 o
   1  12  10     4436.53     4865.72    248.34 o
   2  12  10      290.55       47.67    133.85 o
   3  12  10      231.99      354.24    144.79 o
   4  12  10     4284.51     4612.35    303.26 o
   5  12  10     1087.43     1021.93    211.97 o
 -10  13  10     8537.51     8558.37    528.00 o
  -9  13  10      114.97      -57.68    205.19 o
  -8  13  10     8246.30     8224.34    498.53 o
  -7  13  10      480.80      482.51    162.04 o
  -6  13  10     7511.30     7303.69    324.89 o
  -5  13  10      627.96      312.00    139.37 o
  -4  13  10     2056.34     2152.65    200.49 o
  -3  13  10     9135.90     8924.96    348.17 o
  -2  13  10     2410.15     2366.14    179.19 o
  -1  13  10     9884.30     9696.76    349.51 o
   0  13  10      396.45      222.23    127.05 o
   1  13  10    17385.71    16278.97    590.74 o
   2  13  10      658.08      601.91    162.57 o
   3  13  10    12838.92    12774.41    559.38 o
   4  13  10     1284.61     1171.16    211.27 o
  -9  14  10     1422.07     1088.95    264.33 o
  -8  14  10        3.97       65.64    222.42 o
  -7  14  10       70.44      169.72    165.51 o
  -6  14  10     5483.93     5483.51    294.88 o
  -5  14  10     4646.78     4842.32    269.91 o
  -4  14  10     2079.37     2004.29    192.16 o
  -3  14  10     5128.89     4761.41    269.77 o
  -2  14  10      176.38       53.84    131.28 o
  -1  14  10     1962.50     1709.30    170.16 o
   0  14  10      206.28      230.61    135.05 o
   1  14  10     4920.85     4766.44    284.99 o
   2  14  10     1824.14     2024.01    219.00 o
   3  14  10     1575.59     1573.78    226.05 o
   4  14  10      841.32      755.91    242.60 o
  -8  15  10     7556.47     7290.79    494.22 o
  -7  15  10     3278.32     3376.32    371.54 o
  -6  15  10     7170.38     6576.55    348.68 o
  -5  15  10     6364.72     6243.84    348.06 o
  -4  15  10    10218.75     9509.75    401.72 o
  -3  15  10     6397.65     6270.39    332.13 o
  -2  15  10     6441.83     5926.13    306.78 o
  -1  15  10     6599.30     6445.23    316.92 o
   0  15  10     4320.43     4316.76    260.52 o
   1  15  10     5152.11     4839.21    351.42 o
   2  15  10      635.61      406.02    183.29 o
   3  15  10     4803.65     4670.07    338.40 o
  -8  16  10      227.95        4.15    319.68 o
  -7  16  10      185.59      273.12    227.98 o
  -6  16  10     3025.73     2723.58    279.16 o
  -5  16  10     2018.19     2005.25    241.89 o
  -4  16  10      641.62      521.94    196.48 o
  -3  16  10      691.36      615.57    179.39 o
  -2  16  10       95.26     -130.87    158.67 o
  -1  16  10        2.42     -198.63    152.24 o
   0  16  10       21.96        7.49    175.58 o
   1  16  10     2178.65     1951.86    235.55 o
   2  16  10     1941.04     1396.12    224.58 o
  -6  17  10     6297.71     5880.97    685.66 o
  -5  17  10    10554.38     8943.54    501.23 o
  -4  17  10    17085.64    16680.57    772.05 o
  -3  17  10     4345.22     4101.18    295.37 o
  -2  17  10     6281.08     5363.98    345.39 o
  -1  17  10     8307.40     7102.53    418.47 o
   0  17  10     7803.20     7070.18    572.39 o
   1  17  10     3587.42     3223.91    287.44 o
  -5  18  10        7.68     -315.79    213.23 o
  -4  18  10      621.23      595.38    235.68 o
  -3  18  10      782.15      282.51    238.11 o
  -2  18  10       70.13     -333.37    327.66 o
  -1  18  10     1722.05      891.61    238.57 o
   0  18  10      752.86      218.84    278.67 o
 -12   1  11    13655.13    15144.20    656.08 o
 -11   1  11     6059.65     6707.70    376.79 o
 -10   1  11     6353.15     6763.38    413.24 o
  -9   1  11      869.61      603.07    176.43 o
  -8   1  11     5007.99     4895.25    243.78 o
  -7   1  11      247.85      350.63    114.71 o
  -6   1  11    16424.77    16689.73    495.21 o
  -5   1  11      235.82      407.10     93.97 o
  -4   1  11     2802.99     2789.81    154.31 o
  -3   1  11    27976.16    27257.18    791.52 o
  -2   1  11    35951.16    36533.34   1033.23 o
  -1   1  11     5326.58     5497.18    233.56 o
   0   1  11     5750.39     6305.82    254.79 o
   1   1  11    17469.53    18013.04    557.24 o
   2   1  11    14827.35    14953.73    625.48 o
   3   1  11     7129.46     7866.63    397.15 o
   4   1  11     5547.92     6567.61    332.37 o
   5   1  11     1752.75     1727.95    204.05 o
   6   1  11      547.32      485.50    180.41 o
 -12   2  11      227.97      191.72    216.88 o
 -11   2  11     1303.88     1504.67    226.96 o
 -10   2  11     2143.50     2425.50    233.19 o
  -9   2  11      436.34      444.67    153.27 o
  -8   2  11      229.80      281.90    134.81 o
  -7   2  11       47.39       40.57    105.36 o
  -6   2  11       41.33      -87.41     88.03 o
  -5   2  11     2990.86     2975.11    158.65 o
  -4   2  11     4897.37     4695.59    200.82 o
  -3   2  11      173.72      113.22     87.12 o
  -2   2  11     6663.75     6882.85    240.78 o
  -1   2  11     4325.35     4392.76    191.78 o
   0   2  11     1608.25     1761.76    140.52 o
   1   2  11     3110.78     3371.02    183.98 o
   2   2  11     2325.98     2526.41    223.19 o
   3   2  11     4561.04     5075.22    313.41 o
   4   2  11      988.00     1263.91    194.11 o
   5   2  11        3.92      -31.63    155.38 o
   6   2  11      202.83      110.49    169.80 o
 -12   3  11     8535.51     9594.94    536.94 o
 -11   3  11     2015.76     2221.41    265.35 o
 -10   3  11    10262.54    11048.07    507.56 o
  -9   3  11        0.60      140.41    141.62 o
  -8   3  11    12770.49    13325.03    443.36 o
  -7   3  11     1514.64     1454.96    139.71 o
  -6   3  11    33653.15    34100.78    877.54 o
  -5   3  11      218.04      214.82     85.98 o
  -4   3  11    10691.28    10930.50    333.86 o
  -3   3  11     7068.18     7173.86    247.22 o
  -2   3  11    22688.61    22656.54    572.28 o
  -1   3  11     1619.85     1599.05    122.73 o
   0   3  11     1104.17     1364.58    125.07 o
   1   3  11    10238.53    10438.77    346.19 o
   2   3  11     5348.21     6115.63    302.14 o
   3   3  11    12613.79    13150.59    515.71 o
   4   3  11     2285.68     2675.36    214.31 o
   5   3  11     8060.11     8862.69    441.69 o
   6   3  11      118.59      220.95    174.62 o
 -12   4  11        3.55      201.77    214.13 o
 -11   4  11     4024.26     3937.41    440.79 o
 -10   4  11     2705.34     2426.56    260.73 o
  -9   4  11       24.88      -29.71    156.09 o
  -8   4  11      729.75      722.87    125.54 o
  -7   4  11     3586.70     3344.84    186.65 o
  -6   4  11      323.23      249.82     99.24 o
  -5   4  11        6.54       96.41     83.26 o
  -4   4  11     1095.46     1035.65    107.55 o
  -3   4  11     1355.01     1506.95    140.69 o
  -2   4  11     4066.05     4208.08    167.36 o
  -1   4  11     4354.79     4498.91    205.59 o
   0   4  11     1292.27     1310.46    127.04 o
   1   4  11      398.18      434.40    110.74 o
   2   4  11     6197.40     6253.87    307.81 o
   3   4  11     5458.79     5533.64    292.16 o
   4   4  11        4.30      -11.09    145.88 o
   5   4  11       42.17       35.99    153.54 o
   6   4  11     1148.29     1084.32    201.93 o
 -12   5  11     3737.79     3677.53    330.45 o
 -11   5  11        2.91      141.30    198.34 o
 -10   5  11    10728.25    12184.06    616.53 o
  -9   5  11      886.76      988.41    224.49 o
  -8   5  11    18706.81    19201.81    638.94 o
  -7   5  11     1243.85     1187.23    144.59 o
  -6   5  11    34614.93    34994.17   1006.45 o
  -5   5  11       79.78      137.15     91.24 o
  -4   5  11    13667.04    13496.42    397.31 o
  -3   5  11      711.89      648.20    100.33 o
  -2   5  11    16196.36    15784.79    422.47 o
  -1   5  11       75.61      153.88     96.25 o
   0   5  11     2434.66     2335.88    146.60 o
   1   5  11     2460.77     2481.48    165.76 o
   2   5  11     1943.11     2008.31    170.21 o
   3   5  11    11583.99    11965.75    483.85 o
   4   5  11      289.27      304.13    152.98 o
   5   5  11    10776.18    12279.78    509.75 o
   6   5  11       85.64      116.90    171.15 o
 -11   6  11     5374.79     5150.19    337.66 o
 -10   6  11       67.73      155.15    185.22 o
  -9   6  11      475.18      518.83    186.73 o
  -8   6  11     4314.46     4200.71    220.02 o
  -7   6  11    16757.98    17166.70    581.63 o
  -6   6  11     1290.13     1241.95    127.00 o
  -5   6  11     3362.10     3254.01    162.67 o
  -4   6  11        6.30      -35.15     83.73 o
  -3   6  11     4878.91     4874.89    197.61 o
  -2   6  11      157.44      132.94     89.95 o
  -1   6  11     2911.75     2948.98    169.11 o
   0   6  11      142.23       82.28     93.67 o
   1   6  11      564.86      646.58    135.34 o
   2   6  11     6480.14     6962.00    504.31 o
   3   6  11     1740.28     1740.62    188.00 o
   4   6  11     1035.27     1409.05    185.33 o
   5   6  11      575.03      752.32    180.94 o
   6   6  11     9161.65     9923.51    448.06 o
 -11   7  11      716.58      733.69    205.11 o
 -10   7  11     6427.21     6919.79    386.34 o
  -9   7  11       47.76      -23.01    153.50 o
  -8   7  11    10517.94    11226.85    408.52 o
  -7   7  11        1.02     -139.03    102.80 o
  -6   7  11    11725.20    12487.59    425.70 o
  -5   7  11      298.67      293.08     95.68 o
  -4   7  11     8464.64     8395.84    299.09 o
  -3   7  11     1308.17     1355.43    115.90 o
  -2   7  11    11247.53    10893.90    354.95 o
  -1   7  11     1745.30     1804.97    137.60 o
   0   7  11     6885.21     6933.82    266.94 o
   1   7  11     4140.06     3862.81    222.18 o
   2   7  11     5432.96     5736.74    316.93 o
   3   7  11     6696.81     7071.88    343.30 o
   4   7  11     1437.80     1598.47    187.07 o
   5   7  11     4150.93     4430.63    287.39 o
 -11   8  11     6258.26     6417.50    383.82 o
 -10   8  11      190.52      205.52    179.33 o
  -9   8  11     1508.09     1624.04    211.25 o
  -8   8  11     4171.75     4322.41    229.72 o
  -7   8  11    24382.48    24501.82    716.89 o
  -6   8  11      258.01      300.74    117.07 o
  -5   8  11     6361.04     6472.25    261.23 o
  -4   8  11     1018.22      998.70    117.96 o
  -3   8  11    10458.18    10464.49    330.07 o
  -2   8  11      293.26      393.45    103.25 o
  -1   8  11     5960.61     5774.25    240.08 o
   0   8  11       98.63       96.70     99.95 o
   1   8  11      572.14      405.68    121.88 o
   2   8  11     9713.44    10055.07    389.60 o
   3   8  11     2030.14     2428.25    207.01 o
   4   8  11     1504.16     1367.05    194.98 o
   5   8  11      604.35      840.85    189.65 o
 -11   9  11      922.35      744.92    238.35 o
 -10   9  11     4495.68     3839.65    333.22 o
  -9   9  11     1120.25      841.68    213.38 o
  -8   9  11     1541.86     1336.54    176.56 o
  -7   9  11      707.35      378.79    132.00 o
  -6   9  11      732.02      844.04    137.29 o
  -5   9  11     1883.90     1863.69    149.41 o
  -4   9  11     4266.31     3972.25    193.03 o
  -3   9  11     3122.15     3241.98    169.12 o
  -2   9  11     2594.67     2609.51    159.14 o
  -1   9  11    12877.02    12287.04    389.96 o
   0   9  11    11840.72    11794.93    408.57 o
   1   9  11     5005.47     5321.71    249.91 o
   2   9  11     9559.43     9826.10    390.61 o
   3   9  11     2810.77     2948.13    225.36 o
   4   9  11     2599.21     2819.83    242.99 o
   5   9  11     1069.21     1165.60    257.58 o
 -10  10  11     3070.68     3171.90    314.04 o
  -9  10  11     1472.61     1781.40    331.17 o
  -8  10  11      369.95      361.39    164.44 o
  -7  10  11    13726.71    13535.86    480.13 o
  -6  10  11        4.21       79.63    117.80 o
  -5  10  11     4932.98     4740.22    225.25 o
  -4  10  11     2475.96     2301.46    157.62 o
  -3  10  11     7031.52     7244.07    269.58 o
  -2  10  11     4092.20     4181.28    202.03 o
  -1  10  11     9135.42     9058.23    318.44 o
   0  10  11     1767.48     1702.01    160.47 o
   1  10  11     1492.67     1554.54    157.77 o
   2  10  11    10316.07    10281.25    411.18 o
   3  10  11     7285.42     6744.14    359.00 o
   4  10  11      932.77      932.19    197.95 o
 -10  11  11     2705.14     2508.69    302.20 o
  -9  11  11      228.85      683.64    227.26 o
  -8  11  11     1243.61     1246.59    235.47 o
  -7  11  11      955.57      808.40    162.14 o
  -6  11  11      103.98      206.73    128.77 o
  -5  11  11      861.28     1009.95    150.73 o
  -4  11  11     7127.13     6808.34    280.55 o
  -3  11  11      209.48      199.40    110.52 o
  -2  11  11     1458.73     1485.28    145.38 o
  -1  11  11     9603.63     9257.14    330.77 o
   0  11  11     8180.54     8305.63    318.49 o
   1  11  11      896.49      926.95    161.92 o
   2  11  11     3202.57     3278.38    225.85 o
   3  11  11     1307.08     1556.24    212.91 o
   4  11  11     1488.62     1634.24    313.43 o
  -9  12  11     2277.41     2383.63    294.88 o
  -8  12  11       49.32      259.95    205.08 o
  -7  12  11     6088.26     6069.41    312.82 o
  -6  12  11       75.73      211.13    138.59 o
  -5  12  11     2112.18     2060.65    187.87 o
  -4  12  11     4788.44     4847.12    255.51 o
  -3  12  11     4347.90     4069.05    222.99 o
  -2  12  11    11150.69    11038.07    393.91 o
  -1  12  11    11019.93    10924.56    376.76 o
   0  12  11     5446.68     4960.63    245.36 o
   1  12  11     6312.79     6320.67    317.07 o
   2  12  11     7233.21     7612.03    371.00 o
   3  12  11     8411.60     8582.18    430.59 o
  -9  13  11       54.51      188.61    226.25 o
  -8  13  11     2038.80     1664.61    315.45 o
  -7  13  11       84.25      152.90    164.83 o
  -6  13  11     1359.46     1261.85    178.75 o
  -5  13  11      810.47      629.27    169.51 o
  -4  13  11    12838.22    12458.77    468.05 o
  -3  13  11     2321.33     2440.67    197.84 o
  -2  13  11      229.96       98.76    129.86 o
  -1  13  11      996.66      874.49    158.92 o
   0  13  11     2049.95     1774.22    188.35 o
   1  13  11        8.97     -113.25    152.53 o
   2  13  11       25.14       24.88    160.36 o
   3  13  11     2283.86     2679.50    263.54 o
  -8  14  11        2.10     -126.32    229.32 o
  -7  14  11     7802.91     7840.58    406.95 o
  -6  14  11      847.73      589.75    186.61 o
  -5  14  11     8487.96     8182.46    399.64 o
  -4  14  11     2253.64     1644.14    224.21 o
  -3  14  11    10096.40     9495.24    509.82 o
  -2  14  11     4405.16     4031.91    240.88 o
  -1  14  11     7607.24     7047.45    396.74 o
   0  14  11     3913.05     3974.57    263.17 o
   1  14  11     3319.19     3666.58    292.48 o
   2  14  11     4996.51     4983.12    314.67 o
  -7  15  11       65.73       13.82    210.85 o
  -6  15  11     1041.61     1128.68    226.55 o
  -5  15  11      593.58      347.88    190.50 o
  -4  15  11     5913.65     6197.99    388.19 o
  -3  15  11     4111.64     4390.43    267.69 o
  -2  15  11      396.00      440.79    190.86 o
  -1  15  11       63.32      154.86    163.58 o
   0  15  11      434.64      100.55    232.42 o
   1  15  11      396.10      410.31    191.65 o
  -6  16  11      569.57      684.35    237.61 o
  -5  16  11    13415.83    13103.59    646.64 o
  -4  16  11      163.99       33.04    205.02 o
  -3  16  11     9495.75     9299.78    430.61 o
  -2  16  11       95.70     -250.68    179.78 o
  -1  16  11     4132.35     3867.96    287.95 o
   0  16  11     2106.12     1629.34    409.86 o
  -4  17  11      640.23      446.77    239.83 o
  -3  17  11      732.41      979.83    258.80 o
  -2  17  11     1063.80      832.18    284.50 o
 -11   0  12     5155.07     5476.57    987.38 o
 -10   0  12    10382.99    10666.73    801.54 o
  -9   0  12      326.50      449.31    262.51 o
  -8   0  12     1796.13     1731.92    243.91 o
  -7   0  12    21577.08    22394.98    976.06 o
  -6   0  12     1015.34     1323.92    198.44 o
  -5   0  12    16402.48    16802.84    752.39 o
  -4   0  12     1188.97     1755.89    202.80 o
  -3   0  12    28682.67    29244.20   1203.24 o
  -2   0  12      547.99      242.20    175.06 o
  -1   0  12    31489.03    32239.71   1512.30 o
   0   0  12      608.04      620.11    206.45 o
   1   0  12     5365.19     5659.74    439.02 o
   2   0  12     2312.46     2391.99    305.71 o
   3   0  12    16004.31    17093.17    945.17 o
   4   0  12       19.76      164.02    229.69 o
   5   0  12      664.26      741.33    271.73 o
 -11   1  12      471.59      421.79    205.84 o
 -10   1  12      401.28      448.80    185.17 o
  -9   1  12       40.84       56.25    165.05 o
  -8   1  12      228.59      120.83    115.57 o
  -7   1  12      590.60      488.88    133.19 o
  -6   1  12      251.29      153.92    114.38 o
  -5   1  12      123.92       66.89     98.12 o
  -4   1  12      607.96      752.74    112.03 o
  -3   1  12      348.95      409.01    106.25 o
  -2   1  12     4206.28     4332.71    232.66 o
  -1   1  12       10.02       98.37    104.09 o
   0   1  12     1994.33     2171.88    160.64 o
   1   1  12        3.64       65.86    128.45 o
   2   1  12      265.68      364.00    165.52 o
   3   1  12      232.61      153.51    165.27 o
   4   1  12       11.03      105.36    163.22 o
   5   1  12      122.18      162.78    174.40 o
 -11   2  12     6401.42     7839.77    427.77 o
 -10   2  12     7038.38     7890.29    417.01 o
  -9   2  12     2238.87     2412.30    236.41 o
  -8   2  12      315.02      345.45    123.19 o
  -7   2  12    20542.39    21169.75    648.73 o
  -6   2  12     3464.09     3433.14    208.96 o
  -5   2  12    11588.64    11981.89    369.68 o
  -4   2  12     1325.50     1360.47    124.13 o
  -3   2  12    22119.92    21785.19    594.47 o
  -2   2  12     1021.66     1175.71    133.29 o
  -1   2  12    22561.48    23244.88    701.30 o
   0   2  12        7.14      -34.85    110.43 o
   1   2  12     5389.02     5612.98    300.75 o
   2   2  12     5997.36     6588.48    368.48 o
   3   2  12    15792.10    16728.68    703.62 o
   4   2  12      368.90      312.20    216.72 o
   5   2  12      859.03     1045.53    203.36 o
 -11   3  12      900.49      670.94    364.74 o
 -10   3  12      165.48      140.62    169.27 o
  -9   3  12      104.80      308.81    161.34 o
  -8   3  12        2.86      -44.95    111.92 o
  -7   3  12      855.12     1040.04    140.58 o
  -6   3  12     1392.55     1568.81    149.28 o
  -5   3  12       34.35     -172.84     86.42 o
  -4   3  12      685.19      826.37    110.97 o
  -3   3  12     2037.41     2117.74    140.69 o
  -2   3  12    14252.51    14687.91    478.06 o
  -1   3  12     2104.52     2198.45    175.94 o
   0   3  12     3086.41     3196.88    203.07 o
   1   3  12      211.63      132.53    133.98 o
   2   3  12     1304.82     1847.22    230.58 o
   3   3  12      840.86      948.21    200.20 o
   4   3  12       16.03        8.21    174.04 o
   5   3  12       95.56        1.24    176.02 o
 -11   4  12    11160.91    11932.32    625.49 o
 -10   4  12     6073.03     5984.30    402.15 o
  -9   4  12     9462.28    10016.78    531.57 o
  -8   4  12      719.13      598.49    130.89 o
  -7   4  12    15463.23    15870.37    517.49 o
  -6   4  12     7354.20     6988.21    287.00 o
  -5   4  12     7790.74     7802.69    274.71 o
  -4   4  12      733.41      601.44    106.30 o
  -3   4  12     7609.26     7183.81    257.88 o
  -2   4  12       76.61      135.91    113.28 o
  -1   4  12     6813.14     7141.58    311.90 o
   0   4  12     1225.97     1305.98    141.80 o
   1   4  12     4946.44     5391.51    263.75 o
   2   4  12     9560.69    10290.35    442.09 o
   3   4  12    14587.36    15368.01    595.76 o
   4   4  12     5261.70     6040.29    362.86 o
   5   4  12     3352.31     3417.44    290.14 o
 -11   5  12      587.31      483.45    226.15 o
 -10   5  12      900.70      824.62    222.73 o
  -9   5  12      225.53      317.12    186.42 o
  -8   5  12      999.01      938.33    161.99 o
  -7   5  12       41.69      -18.61    118.40 o
  -6   5  12     5338.39     5585.17    270.80 o
  -5   5  12     2519.62     2462.08    153.83 o
  -4   5  12      324.09      295.83    101.46 o
  -3   5  12     1494.51     1661.23    148.81 o
  -2   5  12     8968.33     9152.24    368.34 o
  -1   5  12      735.35      767.61    139.94 o
   0   5  12      355.65      317.14    116.93 o
   1   5  12     2118.73     2019.18    176.05 o
   2   5  12     2674.45     2736.96    223.37 o
   3   5  12      519.02      553.51    170.51 o
   4   5  12      638.51     1018.61    192.66 o
   5   5  12      733.97      729.36    191.29 o
 -11   6  12     5720.06     6462.62    392.42 o
 -10   6  12     4176.35     4724.27    473.21 o
  -9   6  12     8281.18     8426.38    434.29 o
  -8   6  12     1491.82     1530.16    170.75 o
  -7   6  12    11175.65    11394.83    410.51 o
  -6   6  12     4941.10     5159.33    245.25 o
  -5   6  12     5018.12     5015.09    224.12 o
  -4   6  12      674.91      767.96    113.21 o
  -3   6  12     4581.98     4622.21    228.21 o
  -2   6  12      164.32      330.77    125.91 o
  -1   6  12     7035.67     7753.02    314.93 o
   0   6  12     2401.83     2374.59    174.56 o
   1   6  12     5379.06     5665.18    279.63 o
   2   6  12    10163.02     9930.89    435.61 o
   3   6  12     9014.37     9173.10    421.57 o
   4   6  12     6025.48     6119.41    342.67 o
 -10   7  12     3741.88     4277.84    367.88 o
  -9   7  12     1132.61     1205.13    209.62 o
  -8   7  12     5132.41     5593.94    270.36 o
  -7   7  12     1572.04     1633.48    155.13 o
  -6   7  12     8954.64     9155.83    350.16 o
  -5   7  12     8591.31     8870.23    318.01 o
  -4   7  12       62.53       68.25     99.72 o
  -3   7  12     1827.18     1662.94    185.25 o
  -2   7  12     5251.31     5270.05    266.51 o
  -1   7  12      143.63       95.68    117.40 o
   0   7  12      112.96      214.73    120.30 o
   1   7  12     8841.93     9027.55    360.57 o
   2   7  12     4633.15     4687.66    288.70 o
   3   7  12     5021.79     5407.97    314.53 o
   4   7  12     5964.14     6024.03    341.78 o
 -10   8  12     1465.32     1088.34    224.07 o
  -9   8  12     3513.51     3687.70    290.51 o
  -8   8  12      598.24      630.24    161.86 o
  -7   8  12     2541.58     2384.65    177.76 o
  -6   8  12       26.08      -15.51    121.21 o
  -5   8  12     7722.12     7370.91    291.94 o
  -4   8  12      326.53      379.86    122.54 o
  -3   8  12     9415.92     9238.17    379.71 o
  -2   8  12      869.29     1098.26    147.15 o
  -1   8  12    13770.30    13700.19    491.09 o
   0   8  12      343.31      284.81    136.01 o
   1   8  12     9379.12     9531.07    357.18 o
   2   8  12       92.44      -19.92    137.87 o
   3   8  12     2184.38     2156.75    226.14 o
   4   8  12     1402.35     1285.77    238.07 o
 -10   9  12     2521.12     2479.66    297.32 o
  -9   9  12     1054.59     1112.77    248.84 o
  -8   9  12     4442.18     4909.81    369.50 o
  -7   9  12      252.23      217.12    134.00 o
  -6   9  12    10756.54    10464.22    400.14 o
  -5   9  12     2532.74     2500.00    190.18 o
  -4   9  12      311.79      325.86    121.83 o
  -3   9  12     2319.23     2205.00    181.79 o
  -2   9  12     9410.66     8987.21    346.71 o
  -1   9  12       73.82       32.20    121.50 o
   0   9  12     2052.03     2261.78    189.62 o
   1   9  12     4747.74     5086.12    294.24 o
   2   9  12     5471.66     5649.79    302.37 o
   3   9  12     2752.10     2736.09    247.17 o
  -9  10  12     1363.81     1348.60    261.89 o
  -8  10  12      434.97      547.64    215.64 o
  -7  10  12      390.21      313.79    153.61 o
  -6  10  12      897.03      831.52    156.83 o
  -5  10  12    12440.02    11909.97    480.11 o
  -4  10  12      367.52      468.36    136.06 o
  -3  10  12    17657.74    17079.67    575.93 o
  -2  10  12      235.53      -40.82    123.96 o
  -1  10  12    10680.39    10094.32    379.06 o
   0  10  12       77.07        1.19    133.56 o
   1  10  12     8260.42     7912.29    370.93 o
   2  10  12      582.66      533.96    165.32 o
   3  10  12      908.95     1124.85    247.24 o
  -9  11  12      333.18      338.83    252.36 o
  -8  11  12     2411.69     2751.72    307.14 o
  -7  11  12      305.72      334.02    159.08 o
  -6  11  12     9907.14     9811.04    396.12 o
  -5  11  12       24.77     -143.15    141.14 o
  -4  11  12     7580.52     7526.81    349.61 o
  -3  11  12     1926.46     1864.63    185.65 o
  -2  11  12    21245.93    21308.94    697.38 o
  -1  11  12      360.36      365.15    143.35 o
   0  11  12     6811.09     6153.70    305.37 o
   1  11  12      757.58      801.63    176.04 o
   2  11  12     6662.38     7123.44    356.34 o
  -8  12  12     2410.70     2016.57    290.40 o
  -7  12  12      195.64      226.46    171.82 o
  -6  12  12        3.83      -68.64    157.91 o
  -5  12  12     7161.50     6387.34    339.66 o
  -4  12  12      786.49      510.08    172.00 o
  -3  12  12     2238.85     2427.69    212.20 o
  -2  12  12        2.34      -80.60    137.45 o
  -1  12  12      425.70      572.50    154.87 o
   0  12  12      787.97      905.30    174.19 o
   1  12  12     3773.37     3572.68    265.81 o
   2  12  12      101.69      205.69    168.58 o
  -7  13  12      159.74      178.03    197.64 o
  -6  13  12     9702.26    10139.57    482.40 o
  -5  13  12       99.21       12.70    174.61 o
  -4  13  12    12613.41    11917.34    537.61 o
  -3  13  12      642.89      595.68    170.77 o
  -2  13  12    15265.87    15384.58    639.73 o
  -1  13  12        6.82       70.03    150.43 o
   0  13  12     9086.59     8815.75    394.28 o
   1  13  12      511.79      737.67    196.88 o
  -6  14  12      587.45      376.29    208.27 o
  -5  14  12      925.89      790.19    211.64 o
  -4  14  12     2436.96     2198.37    256.56 o
  -3  14  12       50.51     -155.71    160.46 o
  -2  14  12       36.21      -21.88    182.01 o
  -1  14  12      175.74      308.28    177.07 o
   0  14  12     2114.61     2420.33    247.26 o
  -5  15  12     1040.10     1175.26    268.76 o
  -4  15  12     6409.55     5866.52    457.51 o
  -3  15  12        2.43      394.53    314.61 o
  -2  15  12     5613.21     5509.09    533.93 o
 -10   1  13     1360.04     1562.10    232.03 o
  -9   1  13     2060.70     2171.66    241.35 o
  -8   1  13    10471.62    11294.65    415.73 o
  -7   1  13      948.50      847.13    145.89 o
  -6   1  13    25807.93    25758.87    836.44 o
  -5   1  13    10958.82    11424.28    385.67 o
  -4   1  13     9802.43    10182.02    404.89 o
  -3   1  13      231.89      296.14    121.57 o
  -2   1  13    24964.94    25306.44    766.82 o
  -1   1  13     5347.26     5888.12    267.01 o
   0   1  13     2803.58     2960.25    257.57 o
   1   1  13      159.49        7.43    134.73 o
   2   1  13     7990.52     7855.60    398.62 o
   3   1  13      609.71      572.58    187.00 o
 -10   2  13       40.98     -123.53    174.70 o
  -9   2  13        2.13      -35.08    167.01 o
  -8   2  13     1507.83     1629.13    168.01 o
  -7   2  13     3963.96     4114.06    226.95 o
  -6   2  13      236.68      340.25    126.69 o
  -5   2  13     2148.41     2195.03    154.77 o
  -4   2  13      721.62      666.94    131.27 o
  -3   2  13     3571.71     4079.22    219.14 o
  -2   2  13     2185.65     2388.55    178.96 o
  -1   2  13      795.21     1086.63    145.80 o
   0   2  13     1511.29     1747.70    214.58 o
   1   2  13      905.00      744.15    162.22 o
   2   2  13       19.15       57.71    175.54 o
   3   2  13      578.21      534.73    186.41 o
 -10   3  13     1004.32     1187.00    217.27 o
  -9   3  13     6256.94     6715.23    385.64 o
  -8   3  13     3889.06     4015.69    243.50 o
  -7   3  13     3273.94     3294.03    207.34 o
  -6   3  13     6901.93     7146.19    303.24 o
  -5   3  13     6495.18     6239.22    274.15 o
  -4   3  13     3238.45     3372.22    205.43 o
  -3   3  13      431.05      378.34    123.08 o
  -2   3  13    21735.72    21184.47    708.40 o
  -1   3  13      955.32      987.09    155.39 o
   0   3  13     7363.32     7325.30    369.19 o
   1   3  13     1394.48     1430.38    225.15 o
   2   3  13    20255.85    20555.90    843.07 o
   3   3  13      311.61      330.01    195.51 o
 -10   4  13     1378.05     1479.61    259.91 o
  -9   4  13      126.72      441.87    209.19 o
  -8   4  13      230.07      182.07    149.85 o
  -7   4  13     4826.25     5057.44    285.46 o
  -6   4  13     2995.09     2964.73    209.80 o
  -5   4  13     1034.85     1075.63    145.36 o
  -4   4  13      255.20      405.83    132.78 o
  -3   4  13     5431.77     5320.26    272.30 o
  -2   4  13      499.66      488.98    139.74 o
  -1   4  13     2146.36     2223.48    207.91 o
   0   4  13      443.92      449.55    158.25 o
   1   4  13       56.95       96.01    145.01 o
   2   4  13     2034.28     2706.24    267.52 o
   3   4  13     1708.34     2339.18    260.91 o
 -10   5  13     2277.16     2660.72    396.00 o
  -9   5  13     8375.33     8630.08    507.53 o
  -8   5  13     2377.78     2205.05    233.29 o
  -7   5  13     4378.09     4198.64    248.77 o
  -6   5  13     2251.43     2312.77    183.32 o
  -5   5  13     3031.91     3351.47    192.01 o
  -4   5  13     1881.56     1675.72    173.11 o
  -3   5  13      964.09     1073.86    154.15 o
  -2   5  13    13996.76    13477.31    498.15 o
  -1   5  13       44.41      185.06    145.62 o
   0   5  13    10447.26    10724.84    478.55 o
   1   5  13     1069.60     1143.12    168.77 o
   2   5  13    16476.84    18087.76    767.36 o
   3   5  13      235.50      390.78    198.25 o
 -10   6  13     6974.78     7709.94    714.01 o
  -9   6  13      175.57      243.17    188.00 o
  -8   6  13      573.88      556.51    167.74 o
  -7   6  13     2720.40     3296.58    214.43 o
  -6   6  13     4892.51     5438.83    316.77 o
  -5   6  13       32.55       85.09    138.30 o
  -4   6  13      760.60      802.03    150.63 o
  -3   6  13     2430.39     2302.62    190.51 o
  -2   6  13     1416.04     1342.38    172.06 o
  -1   6  13     6689.18     7162.56    339.59 o
   0   6  13        2.36       -3.67    149.58 o
   1   6  13     3302.41     3286.56    260.21 o
   2   6  13     3187.53     3709.64    301.70 o
   3   6  13    10214.86    11245.67    553.28 o
  -9   7  13     3864.42     3347.43    293.11 o
  -8   7  13     2573.54     3042.29    275.97 o
  -7   7  13     1493.29     1459.40    165.78 o
  -6   7  13     3715.78     4032.38    250.94 o
  -5   7  13     2326.32     1915.22    201.60 o
  -4   7  13     6847.37     6830.64    319.61 o
  -3   7  13     1379.74     1483.48    174.09 o
  -2   7  13     9931.11     9723.62    401.65 o
  -1   7  13      124.64      118.79    142.58 o
   0   7  13     7910.35     8131.17    405.37 o
   1   7  13        0.86      201.77    169.78 o
   2   7  13     5932.03     6090.22    382.98 o
  -9   8  13       13.37      -18.83    186.49 o
  -8   8  13      844.31     1336.86    251.79 o
  -7   8  13     5020.84     5218.42    304.24 o
  -6   8  13     4242.35     3830.02    249.97 o
  -5   8  13      209.17       18.15    138.86 o
  -4   8  13       16.29      -57.45    139.48 o
  -3   8  13     4432.45     4335.66    254.97 o
  -2   8  13      351.39      176.46    134.08 o
  -1   8  13     9845.14    10003.93    469.90 o
   0   8  13        9.16       85.00    162.74 o
   1   8  13     5221.55     5457.86    336.30 o
   2   8  13     1903.35     1832.76    250.57 o
  -8   9  13     3577.77     3624.05    338.63 o
  -7   9  13     1079.39      805.54    177.98 o
  -6   9  13     6799.46     6983.98    376.25 o
  -5   9  13     1464.65     1390.38    205.67 o
  -4   9  13    14270.40    13997.62    533.97 o
  -3   9  13     4927.14     4685.56    259.52 o
  -2   9  13     5479.95     5262.49    299.89 o
  -1   9  13      933.45      981.73    195.98 o
   0   9  13     3917.93     3888.00    281.79 o
   1   9  13     1036.99     1081.76    205.20 o
   2   9  13      746.73      314.34    254.67 o
  -8  10  13       52.29      134.26    217.31 o
  -7  10  13    10979.37    11205.34    514.29 o
  -6  10  13     3483.38     3410.51    252.91 o
  -5  10  13     3795.57     3850.12    282.06 o
  -4  10  13      860.63      784.14    173.12 o
  -3  10  13     6793.98     7060.04    345.45 o
  -2  10  13      773.94      525.28    176.83 o
  -1  10  13     5987.57     6728.71    378.55 o
   0  10  13      832.65      740.29    183.62 o
   1  10  13     2143.08     2373.42    249.29 o
  -7  11  13     2149.75     2160.55    257.79 o
  -6  11  13     1756.70     1683.74    211.74 o
  -5  11  13      377.99      164.44    173.05 o
  -4  11  13     7529.04     7284.47    389.07 o
  -3  11  13     2719.14     2534.85    234.27 o
  -2  11  13      672.72      281.84    177.64 o
  -1  11  13       18.13     -319.87    166.98 o
   0  11  13     2605.64     2681.50    243.92 o
  -6  12  13     3568.73     3305.75    282.70 o
  -5  12  13     7387.47     7748.96    411.70 o
  -4  12  13     1040.01      877.10    216.48 o
  -3  12  13    10319.12     9794.94    508.40 o
  -2  12  13     1377.61     1462.69    234.84 o
  -1  12  13     5901.15     5933.97    369.01 o
  -5  13  13       26.09       -6.96    197.64 o
  -4  13  13     2325.39     2139.86    302.73 o
  -3  13  13      909.35     1082.77    231.78 o
  -2  13  13       21.79      155.23    212.80 o
  -9   0  14     1003.87     1044.09    344.73 o
  -8   0  14     5353.58     5429.35    462.84 o
  -7   0  14     9798.31    10607.69    579.16 o
  -6   0  14    21918.27    22901.44   1178.34 o
  -5   0  14      383.62      288.91    222.70 o
  -4   0  14     8262.41     8644.04    505.22 o
  -3   0  14     2623.63     3097.80    298.10 o
  -2   0  14     4217.92     4362.88    309.25 o
  -1   0  14     3061.66     3493.69    498.76 o
   0   0  14      641.49      650.48    396.77 o
   1   0  14     1954.05     1827.35    323.91 o
   2   0  14      614.63      658.29    287.32 o
  -9   1  14       92.30      519.60    202.68 o
  -8   1  14       71.70      -36.79    152.75 o
  -7   1  14      219.86      148.91    133.61 o
  -6   1  14      168.20      236.85    149.89 o
  -5   1  14     1502.18     1482.38    197.02 o
  -4   1  14       48.47       95.32    124.38 o
  -3   1  14      361.75      167.80    129.42 o
  -2   1  14        5.51       28.19    123.54 o
  -1   1  14       47.25      218.49    165.84 o
   0   1  14      500.55      744.18    195.05 o
   1   1  14      364.09      308.03    154.42 o
   2   1  14       76.34       95.32    183.94 o
  -9   2  14      318.37      242.88    191.29 o
  -8   2  14     2728.29     3061.03    256.78 o
  -7   2  14     8824.00     9285.53    372.00 o
  -6   2  14    15232.80    15975.76    577.97 o
  -5   2  14      994.67      924.69    197.41 o
  -4   2  14     2787.45     2740.42    199.13 o
  -3   2  14     6444.73     6882.50    303.78 o
  -2   2  14     3380.79     3425.74    218.25 o
  -1   2  14     8244.91     8141.36    440.23 o
   0   2  14     3334.86     3406.68    263.95 o
   1   2  14     3701.11     3728.49    288.24 o
   2   2  14        4.51      -71.16    178.03 o
  -9   3  14      764.40      896.31    209.99 o
  -8   3  14      997.60     1067.17    212.85 o
  -7   3  14     3138.66     3034.44    215.30 o
  -6   3  14     1400.69     1335.46    191.07 o
  -5   3  14     5867.14     5785.04    358.42 o
  -4   3  14       91.28      152.45    129.32 o
  -3   3  14       64.82       59.27    138.11 o
  -2   3  14      511.58      496.28    167.61 o
  -1   3  14      454.79      298.54    185.72 o
   0   3  14     1847.95     2048.07    222.09 o
   1   3  14     2171.02     2144.27    255.66 o
  -9   4  14      559.91      663.62    228.66 o
  -8   4  14      925.52     1048.51    239.57 o
  -7   4  14     3728.84     4165.30    258.71 o
  -6   4  14     4716.08     4973.93    328.20 o
  -5   4  14     3061.72     3540.43    354.30 o
  -4   4  14     1040.06     1255.56    183.47 o
  -3   4  14    10950.32    11158.08    448.76 o
  -2   4  14     1729.24     1897.50    214.42 o
  -1   4  14    16379.58    16923.80    732.38 o
   0   4  14     4157.63     4170.63    288.09 o
   1   4  14     5629.16     6275.70    370.04 o
  -8   5  14      127.31      102.92    203.85 o
  -7   5  14      571.95      805.12    183.44 o
  -6   5  14     2993.24     3163.81    272.83 o
  -5   5  14     3307.89     3458.08    280.15 o
  -4   5  14       45.10      181.81    150.00 o
  -3   5  14      128.79      158.86    144.99 o
  -2   5  14     6038.53     6509.18    352.70 o
  -1   5  14     2421.90     2378.88    239.93 o
   0   5  14      299.01      586.48    181.52 o
   1   5  14        3.19     -102.95    164.34 o
  -8   6  14     1539.21     1286.02    232.47 o
  -7   6  14     1069.70     1237.85    198.32 o
  -6   6  14     2192.83     1554.50    220.86 o
  -5   6  14     2780.78     2934.85    266.89 o
  -4   6  14     1306.71     1470.89    196.17 o
  -3   6  14    11274.61    11218.30    451.65 o
  -2   6  14     2151.11     2331.90    234.61 o
  -1   6  14    11612.53    12397.15    550.46 o
   0   6  14     1469.79     1536.58    214.40 o
   1   6  14     6763.61     6749.02    391.00 o
  -8   7  14       38.93      -48.57    187.72 o
  -7   7  14       40.51     -220.97    148.83 o
  -6   7  14     2118.58     1920.74    239.04 o
  -5   7  14      521.34      491.81    186.90 o
  -4   7  14      946.01     1092.00    187.13 o
  -3   7  14      251.12       34.02    147.19 o
  -2   7  14    14127.96    13383.88    622.03 o
  -1   7  14     5240.30     5125.99    327.14 o
   0   7  14     2441.98     2607.43    247.03 o
  -7   8  14     1174.15      782.44    233.88 o
  -6   8  14     4315.54     4210.23    348.49 o
  -5   8  14     2767.53     2765.63    253.09 o
  -4   8  14     5317.79     5690.04    363.38 o
  -3   8  14     2367.68     1874.93    216.08 o
  -2   8  14     1911.33     1772.07    241.72 o
  -1   8  14     2606.14     2483.97    248.62 o
   0   8  14      183.83      294.95    180.61 o
  -6   9  14     3041.80     3145.47    274.90 o
  -5   9  14     2465.70     2640.75    287.88 o
  -4   9  14      534.39      671.52    202.72 o
  -3   9  14        4.44       83.76    176.72 o
  -2   9  14    10440.21    10962.24    555.14 o
  -1   9  14     3439.10     3406.36    286.99 o
  -5  10  14     2053.23     1979.93    256.66 o
  -4  10  14     7655.57     7294.80    425.03 o
  -3  10  14       80.86      315.87    189.34 o
  -2  10  14     2426.33     2392.32    302.46 o
  -7   1  15     9003.86     8999.64    407.51 o
  -6   1  15       13.96     -124.20    154.55 o
  -5   1  15    11809.29    11994.60    489.74 o
  -4   1  15      279.78      335.76    164.68 o
  -3   1  15      449.72      503.82    182.41 o
  -2   1  15     8089.32     7966.36    421.54 o
  -1   1  15     6746.44     7399.85    410.89 o
  -7   2  15        3.30       57.31    161.52 o
  -6   2  15     2678.45     2852.15    254.31 o
  -5   2  15      906.55      520.25    250.75 o
  -4   2  15       73.80      108.81    168.43 o
  -3   2  15        1.63       60.78    164.67 o
  -2   2  15      808.87      969.06    222.36 o
  -1   2  15      183.84      106.39    186.41 o
  -7   3  15     3095.47     3117.00    289.62 o
  -6   3  15     2198.61     2266.77    262.07 o
  -5   3  15    10769.74    10231.23    516.67 o
  -4   3  15      875.45      774.35    209.29 o
  -3   3  15     4639.89     5010.59    317.36 o
  -2   3  15     6963.54     7596.75    438.78 o
  -1   3  15    11873.27    12322.75    597.81 o
  -6   4  15     3360.97     3426.68    465.43 o
  -5   4  15      205.68       79.12    185.38 o
  -4   4  15       92.46      -69.55    177.39 o
  -3   4  15      302.53      298.17    192.52 o
  -2   4  15      117.06      381.06    200.50 o
  -6   5  15     2979.15     2468.87    268.22 o
  -5   5  15    11006.56    11518.86    558.59 o
  -4   5  15     2276.94     2137.28    255.00 o
  -3   5  15     7582.97     8424.13    516.31 o
  -2   5  15     5578.45     5978.71    386.14 o
  -4   6  15      805.55      812.85    213.82 o
 
